# Supplementary material for: The Impact of Data on Structure-Based Binding Affinity Predictions Using Deep Neural Networks
Source: Int J Mol Sci. 2023 Nov 9;24(22):16120. doi: 10.3390/ijms242216120 (PMC10671244; doi:10.3390/ijms242216120)
Supplement: Supplementary file 1 [file ijms-24-16120-s001.zip]

Archive with 1 entries (1 files):
- ijms-2639509-supplementary.csv
