# Supplementary material for: The Impact of Data on Structure-Based Binding Affinity Predictions Using Deep Neural Networks
Source: Int J Mol Sci. 2023 Nov 9;24(22):16120. doi: 10.3390/ijms242216120 (PMC10671244; doi:10.3390/ijms242216120)
Supplement: Supplementary file 1 [file ijms-24-16120-s001.zip › ijms-2639509-supplementary.csv]

pdbid,pKi,ligand_name,PDBbind_set,uniprot,family_name
3zzf,0.4,NLG,general,Q01217,ACETYLGLUTAMATE KINASE
1wkm,0.82,MET,general,P56218,AMINOPEPTIDASE
1p0y,1.0,MLZ,general,Q43088,"RIBULOSE-1,5 BISPHOSPHATE CARBOXYLASE/OXYGENASE"
5eb2,1.11,TRP,general,Q9I4L4,YFIR
4fci,1.26,GPA,general,P05089,ARGINASE-1
4fck,1.26,GPA,general,P05089,ARGINASE-1
1b74,1.3,DGN,general,P56868,GLUTAMATE RACEMASE
5oxm,1.3,2-mer,general,Q5M4H8,DI-OR TRIPEPTIDE:H+ SYMPORTER
1ozv,1.44,LYS,general,Q43088,"RIBULOSE-1,5 BISPHOSPHATE CARBOXYLASE/OXYGENASE"
3vzg,1.72,2-mer,general,O60844,ZYMOGEN GRANULE MEMBRANE PROTEIN 16
1f2p,1.9,PHE,general,P80561,AMINOPEPTIDASE
1f2o,1.91,LEU,general,P80561,AMINOPEPTIDASE
5nn4,1.94,SC2,general,P10253,ALPHA-GLUCOSIDASE
5oxn,1.96,2-mer,general,Q5M4H8,DI-OR TRIPEPTIDE:H+ SYMPORTER
2r58,2.0,MLY,refined,Q9VHA0,POLYCOMB PROTEIN
4u58,2.0,3C6,general,P52293,IMPORTIN SUBUNIT ALPHA-1
4y4g,2.0,GGB,general,P11838,ENDOTHIAPEPSIN
2ks9,2.04,11-mer,general,P25103,SUBSTANCE-P RECEPTOR
1qq9,2.06,MET,general,P80561,AMINOPEPTIDASE
6ghj,2.16,3-mer,refined,Q5M4H8,DI-OR TRIPEPTIDE:H+ SYMPORTER
4y3j,2.17,HIC,refined,P11838,ENDOTHIAPEPSIN
5oxk,2.17,2-mer,refined,Q5M4H8,DI-OR TRIPEPTIDE:H+ SYMPORTER
1w1v,2.2,ALJ,general,Q54276,CHITINASE
2igv,2.23,2-mer,general,P52011,PEPTIDYL-PROLYL CIS-TRANS ISOMERASE
4k3k,2.35,SFK,general,P0A988,DNA POLYMERASE III SUBUNIT BETA
4u5s,2.41,3D0,refined,P52293,IMPORTIN SUBUNIT ALPHA-1
1t4s,2.44,VAL,general,P07824,ARGINASE
3ked,2.44,DAB,general,P04825,AMINOPEPTIDASE
1gbq,2.46,10-mer,general,Q60631,GRB2
4gne,2.47,7-mer,general,Q9BZ95,HISTONE-LYSINE N-METHYLTRANSFERASE NSD3
3mfv,2.52,Z70,refined,P05089,ARGINASE-1
3b3s,2.55,LEU,refined,Q01693,AMINOPEPTIDASE
5v4q,2.57,8WY,general,P19440,GAMMA-GLUTAMYLTRANSPEPTIDASE 1 HEAVY CHAIN
4o3a,2.59,ASP,general,P19491,GLUTAMATE RECEPTOR 2
4o3c,2.59,ASP,refined,P19491,GLUTAMATE RECEPTOR 2
2r5a,2.6,MLZ,refined,Q9VHA0,POLYCOMB PROTEIN
1w1y,2.62,TYP,general,Q54276,CHITINASE
2kfh,2.62,12-mer,general,Q9H4M9,EH DOMAIN-CONTAINING PROTEIN 1
4lnf,2.62,GLN,general,P12425,GLUTAMINE SYNTHETASE
4lno,2.62,GLN,general,P12425,GLUTAMINE SYNTHETASE
6fhu,2.64,3-mer,refined,Q9UIF9,BROMODOMAIN ADJACENT TO ZINC FINGER DOMAIN PROTEIN 2A
3lvw,2.67,GSH,refined,P32477,GLUTAMATE-CYSTEINE LIGASE
5k5s,2.69,TRP,general,P41180,EXTRACELLULAR CALCIUM-SENSING RECEPTOR
2krd,2.7,17-mer,general,P63316,TROPONIN C
4okp,2.7,2V0,general,P00811,BETA-LACTAMASE
4old,2.7,2UZ,general,P00811,BETA-LACTAMASE
2vyt,2.74,MLZ,refined,Q9UQR0,SEX COMB ON MIDLEG-LIKE PROTEIN 2
1ny2,2.76,5-mer,general,P00734,THROMBIN
4a4h,2.77,DA2,general,O75940,SURVIVAL OF MOTOR NEURON-RELATED-SPLICING FACTOR 30
4ykk,2.77,DSN,refined,A0A0R4,ML032222A IGLUR
5fov,2.8,6-mer,refined,O74036,DNA REPAIR AND RECOMBINATION PROTEIN RADA
4oyt,2.81,FON,general,A5K8L9,SERINE HYDROXYMETHYLTRANSFERASE
4rrg,2.81,A3T,refined,Q58597,THREONINE--TRNA LIGASE
6mj7,2.82,ARG,refined,Q13501,SEQUESTOSOME-1
4a4f,2.88,2MR,general,O75940,SURVIVAL OF MOTOR NEURON-RELATED-SPLICING FACTOR 30
2k2r,2.89,10-mer,general,Q9NVD7,ALPHA-PARVIN
2kfg,2.92,12-mer,general,Q9H4M9,EH DOMAIN-CONTAINING PROTEIN 1
4zv2,2.93,GLN,refined,------,ANCQR
1w1t,2.96,CHQ,general,Q54276,CHITINASE
4k3l,2.96,2-mer,general,P0A988,DNA POLYMERASE III SUBUNIT BETA
2rnw,2.98,15-mer,general,Q92831,HISTONE ACETYLTRANSFERASE KAT2B
4a4g,2.99,DA2,general,Q16637,SURVIVAL MOTOR NEURON PROTEIN
1hqg,3.0,ORN,general,P07824,ARGINASE
2h2e,3.0,SA8,general,Q43088,"RIBULOSE-1,5 BISPHOSPHATE CARBOXYLASE/OXYGENASE"
2r0y,3.0,13-mer,general,Q02206,CHROMATIN STRUCTURE-REMODELING COMPLEX PROTEIN
2v3u,3.0,DSN,refined,Q63226,GLUTAMATE RECEPTOR DELTA-2
3d9o,3.0,14-mer,general,Q9UPN6,RNA-BINDING PROTEIN 16
4k72,3.0,10-mer,general,Q9HD26,GOLGI-ASSOCIATED PDZ AND COILED-COIL MOTIF-CONTAINI
4o7d,3.0,ONL,general,O94925,"GLUTAMINASE KIDNEY ISOFORM, MITOCHONDRIAL"
5u66,3.0,15-mer,general,Q6MZV7,STAPLED PEPTIDE FROM DOMAIN B OF PROTEIN A
2pcu,3.04,5-mer,general,Q9UI42,CARBOXYPEPTIDASE A4
1gvk,3.05,4-mer,general,P00772,ELASTASE
2ksa,3.06,11-mer,general,P25103,SUBSTANCE-P RECEPTOR
3mo8,3.1,12-mer,general,P55201,PEREGRIN
4j79,3.1,6-mer,general,P41811,COATOMER SUBUNIT BETA
4pl6,3.1,11-mer,general,Q4V3E2,AT1G02740
4pxf,3.1,11-mer,general,P02699,RHODOPSIN
4y64,3.1,48C,general,P16442,TRANSFERASE
2lto,3.11,13-mer,general,Q9H7E2,TUDOR DOMAIN-CONTAINING PROTEIN 3
1h9l,3.12,5-mer,general,P00772,ELASTASE
2ksb,3.12,11-mer,general,P25103,SUBSTANCE-P RECEPTOR
1k9q,3.15,5-mer,general,P46937,65 KDA YES-ASSOCIATED PROTEIN
3e73,3.15,GSH,general,O43813,LANC-LIKE PROTEIN 1
5e5g,3.15,DTR,general,------,3-DEOXY-D-ARABINOHEPTULOSONATE-7-PHOSPHATE SYNTHASE
4pli,3.16,11-mer,general,Q4V3E2,AT1G02740
4x3i,3.17,7-mer,general,Q63053,ACTIVITY-REGULATED CYTOSKELETON-ASSOCIATED PROTEIN
5fot,3.17,6-mer,refined,O74036,DNA REPAIR AND RECOMBINATION PROTEIN RADA
5fox,3.17,6-mer,refined,O74036,DNA REPAIR AND RECOMBINATION PROTEIN RADA
1lbk,3.18,GSH,refined,P09211,GLUTATHIONE S-TRANSFERASE
2nd0,3.2,19-mer,general,O60885,BROMODOMAIN-CONTAINING PROTEIN 4
5ijr,3.2,HRG,refined,O14786,NEUROPILIN-1
1evh,3.22,7-mer,general,Q03173,MENA EVH1 DOMAIN
1q5l,3.22,7-mer,general,P0A6Y8,CHAPERONE PROTEIN DNAK
5n1y,3.22,10-mer,general,P01892,"HLA CLASS I HISTOCOMPATIBILITY ANTIGEN, A-2 ALPHA CHAIN"
5oxl,3.25,2-mer,general,Q5M4H8,DI-OR TRIPEPTIDE:H+ SYMPORTER
4jbl,3.27,MET,general,O15570,CYSTEINE SYNTHASE
4f20,3.29,13-mer,general,Q6GDH2,CLUMPING FACTOR B
1k9r,3.3,6-mer,general,P46937,65 KDA YES-ASSOCIATED PROTEIN
3avg,3.3,8-mer,general,P12497,INTEGRASE
3avh,3.3,8-mer,general,P12497,INTEGRASE
3avi,3.3,8-mer,general,P12497,INTEGRASE
3avj,3.3,8-mer,general,P12497,INTEGRASE
3avk,3.3,8-mer,general,P12497,INTEGRASE
3avm,3.3,8-mer,general,P12497,INTEGRASE
3avn,3.3,8-mer,general,P12497,INTEGRASE
3gv6,3.3,15-mer,general,O95503,CHROMOBOX PROTEIN HOMOLOG 6
3i90,3.3,11-mer,general,O95503,CHROMOBOX PROTEIN HOMOLOG 6
3i91,3.3,8-mer,general,Q9HC52,CHROMOBOX PROTEIN HOMOLOG 8
5ggp,3.3,12-mer,general,Q8WZA1,"PROTEIN O-LINKED-MANNOSE BETA-1,2-N"
4a4e,3.32,2MR,general,Q16637,SURVIVAL MOTOR NEURON PROTEIN
4gnf,3.35,15-mer,general,Q9BZ95,HISTONE-LYSINE N-METHYLTRANSFERASE NSD3
4joh,3.35,10-mer,general,Q9HD26,GOLGI-ASSOCIATED PDZ AND COILED-COIL MOTIF-CONTAINI
5wxp,3.35,4-mer,general,P00749,PLASMINOGEN
3av9,3.36,8-mer,general,P12497,INTEGRASE
3zzh,3.36,ARG,general,Q01217,ACETYLGLUTAMATE KINASE
2c6g,3.37,GLU,general,Q04609,GLUTAMATE CARBOXYPEPTIDASE 2
2n8t,3.37,14-mer,general,Q62940,E3 UBIQUITIN-PROTEIN LIGASE
2j9h,3.39,GTX,general,P09211,GLUTATHIONE S-TRANSFERASE
2jbu,3.4,12-mer,general,Q5T5N2,INSULIN-DEGRADING ENZYME
2jqk,3.4,19-mer,general,O75351,VACUOLAR PROTEIN SORTING-ASSOCIATING PROTEIN 4B
2rnx,3.4,13-mer,general,Q92831,HISTONE ACETYLTRANSFERASE KAT2B
3jzh,3.4,5-mer,refined,O75530,POLYCOMB PROTEIN
3k26,3.4,12-mer,general,O75530,POLYCOMB PROTEIN
2w08,3.42,TPO,refined,P02743,SERUM AMYLOID P-COMPONENT
3muk,3.42,8-mer,general,Q9ESU6,BROMODOMAIN-CONTAINING PROTEIN 4
1ywi,3.43,10-mer,general,O75400,FORMIN-BINDING PROTEIN 3
4b4n,3.44,15-mer,general,A9PKC6,GAG PROTEIN
3nik,3.45,4-mer,refined,P19812,E3 UBIQUITIN-PROTEIN LIGASE
3nil,3.46,4-mer,general,P19812,E3 UBIQUITIN-PROTEIN LIGASE
4d2d,3.47,3-mer,general,Q5M4H8,DI-OR TRIPEPTIDE:H+ SYMPORTER
1osv,3.48,13-mer,general,Q62735,BILE ACID RECEPTOR
3d9m,3.48,14-mer,general,Q9UPN6,RNA-BINDING PROTEIN 16
3gx0,3.48,GDS,refined,P77526,GST-LIKE PROTEIN YFCG
5eok,3.49,9-mer,general,P03951,COAGULATION FACTOR XI
5i25,3.49,8-mer,general,P03951,COAGULATION FACTOR XI
4n3w,3.5,15-mer,general,Q92793,CREB-BINDING PROTEIN
6gbe,3.5,12-mer,general,Q64512,TYROSINE-PROTEIN PHOSPHATASE NON-RECEPTOR TYPE 13
3lcu,3.52,SAH,general,Q7M0R2,SISOMICIN-GENTAMICIN RESISTANCE METHYLASE SGM
3mfw,3.52,B3U,refined,P05089,ARGINASE-1
3qw6,3.52,5-mer,general,A5HZZ9,BOTULINUM NEUROTOXIN A
3tf7,3.52,9-mer,general,Q60597,H2-LD SBM2
4y5i,3.52,9-mer,general,P31947,14-3-3 PROTEIN SIGMA
3avf,3.53,8-mer,general,P12497,INTEGRASE
4nmr,3.53,10-mer,general,Q9HD26,GOLGI-ASSOCIATED PDZ AND COILED-COIL MOTIF-CONTAINI
2o9v,3.54,10-mer,general,A0AED4,PONSIN
3obq,3.54,9-mer,general,Q99816,TUMOR SUSCEPTIBILITY GENE 101 PROTEIN
4gng,3.54,15-mer,general,Q9BZ95,HISTONE-LYSINE N-METHYLTRANSFERASE NSD3
4k3m,3.55,5-mer,general,P0A988,DNA POLYMERASE III SUBUNIT BETA
5fpk,3.55,6-mer,refined,O74036,DNA REPAIR AND RECOMBINATION PROTEIN RADA
2lsp,3.56,13-mer,general,Q04206,NF-KB-K310AC PEPTIDE
4joe,3.56,10-mer,general,Q9HD26,GOLGI-ASSOCIATED PDZ AND COILED-COIL MOTIF-CONTAINI
1jwm,3.57,13-mer,general,P01903,"HLA CLASS II HISTOCOMPATIBILITY ANTIGEN, DR ALPHA CHAIN"
2rly,3.57,8-mer,general,Q8CGF7,TRANSCRIPTION ELONGATION REGULATOR 1
3ff3,3.57,GLU,refined,Q9Y3Q0,GLUTAMATE CARBOXYPEPTIDASE 3
4g19,3.58,GSH,general,I6ZUH3,TRANSFERASE
4k3r,3.59,6-mer,general,P0A988,DNA POLYMERASE III SUBUNIT BETA
2bgr,3.6,9-mer,general,P27487,DIPEPTIDYL PEPTIDASE 4
2wp1,3.6,10-mer,general,Q91Y44,BROMODOMAIN TESTIS-SPECIFIC PROTEIN
3afk,3.6,3-mer,general,Q6WY08,LECTIN
3jdw,3.6,ORN,refined,P50440,L-ARGININE/GLYCINE AMIDINOTRANSFERASE
4b3b,3.6,6-mer,refined,O74036,DNA REPAIR AND RECOMBINATION PROTEIN RADA
2kff,3.61,12-mer,general,Q9H4M9,EH DOMAIN-CONTAINING PROTEIN 1
4a4c,3.61,12-mer,general,P22681,E3 UBIQUITIN-PROTEIN LIGASE
4ln2,3.61,11-mer,general,Q9BX66,SORBIN AND SH3 DOMAIN-CONTAINING PROTEIN 1
1pb9,3.62,4AX,refined,P35439,"GLUTAMATE RECEPTOR IONOTROPIC, NMDA 1"
4fxj,3.62,PHE,general,P14618,PYRUVATE KINASE
4rrf,3.62,A3S,refined,Q58597,THREONINE--TRNA LIGASE
4yym,3.62,11-mer,general,P21675,TRANSCRIPTION INITIATION FACTOR TFIID SUBUNIT 1
3jpx,3.63,15-mer,general,O75530,POLYCOMB PROTEIN
2pem,3.64,7-mer,general,Q44177,ORF134
5hog,3.64,17-mer,general,Q01454,DNA POLYMERASE ALPHA-BINDING PROTEIN
4y4v,3.65,DAL,general,O25255,CONSERVED HYPOTHETICAL SECRETED PROTEIN
6gg5,3.65,TRP,general,P14618,PYRUVATE KINASE
2rny,3.66,15-mer,general,Q92793,CREB-BINDING PROTEIN
5b6c,3.66,11-mer,general,P55072,TRANSITIONAL ENDOPLASMIC RETICULUM ATPASE
4lnp,3.67,10-mer,general,Q9BX66,SORBIN AND SH3 DOMAIN-CONTAINING PROTEIN 1
5fog,3.67,VRT,refined,B6AA20,LEUCYL-TRNA SYNTHETASE
5fol,3.67,SO8,refined,B6AA20,LEUCYL-TRNA SYNTHETASE
1qsc,3.68,7-mer,general,Q12933,TNF RECEPTOR ASSOCIATED FACTOR 2
3uwl,3.68,FOZ,general,Q834R3,THYMIDYLATE SYNTHASE
4io7,3.68,PHE,refined,E9P5T5,AVGLUR1 LIGAND BINDING DOMAIN
5wxo,3.68,12-mer,general,P00749,PLASMINOGEN
1l2z,3.69,11-mer,general,O95400,CD2 ANTIGEN (CYTOPLASMIC TAIL)-BINDING PROTEIN 2
6fdu,3.69,D5W,general,B0B9A0,DEUBIQUITINASE AND DENEDDYLASE DUB1
6gg4,3.69,PHE,refined,P14618,PYRUVATE KINASE
3kd7,3.7,6-mer,general,Q9H2A1,CTPR390
4b2d,3.7,SER,general,P14618,PYRUVATE KINASE
5j41,3.7,2-mer,refined,P09211,GLUTATHIONE S-TRANSFERASE
5jer,3.7,19-mer,general,Q14653,ROTAVIRUS NSP1 PEPTIDE
2h9p,3.72,11-mer,general,P61964,WD REPEAT-CONTAINING PROTEIN 5
4jog,3.72,10-mer,general,Q9HD26,GOLGI-ASSOCIATED PDZ AND COILED-COIL MOTIF-CONTAINI
4tk1,3.72,11-mer,general,Q03555,GEPHYRIN
4tk2,3.72,11-mer,general,Q03555,GEPHYRIN
4tln,3.72,LNO,refined,P00800,THERMOLYSIN
3h91,3.73,15-mer,general,Q14781,CHROMOBOX PROTEIN HOMOLOG 2
4fz3,3.73,6-mer,refined,Q9NTG7,NAD-DEPENDENT PROTEIN DEACETYLASE SIRTUIN-3
2dwx,3.74,13-mer,general,Q9UJY5,ADP-RIBOSYLATION FACTOR-BINDING PROTEIN GGA1
3v30,3.74,17-mer,general,O14593,DNA-BINDING PROTEIN
4bv2,3.74,13-mer,general,Q9WYW0,NAD-DEPENDENT DEACETYLASE
4pre,3.74,11-mer,general,C5MK56,MHC CLASS I ANTIGEN
6bhh,3.76,18-mer,general,Q15047,HISTONE-LYSINE N-METHYLTRANSFERASE SETDB1
1kui,3.77,3-mer,refined,O57413,METALLOPROTEINASE
4j86,3.77,6-mer,general,P41811,COATOMER SUBUNIT BETA
4w5a,3.77,11-mer,general,P46100,TRANSCRIPTIONAL REGULATOR
5h7h,3.77,5-mer,general,P41182,B-CELL LYMPHOMA 6 PROTEIN
5etf,3.79,15-mer,general,Q16539,MITOGEN-ACTIVATED PROTEIN KINASE
1kug,3.8,3-mer,refined,O57413,METALLOPROTEINASE
1ybo,3.8,17-mer,general,O00560,SYNTENIN 1
3nfk,3.8,13-mer,general,P29074,TYROSINE-PROTEIN PHOSPHATASE NON-RECEPTOR TYPE 4
4odk,3.8,16-mer,general,Q5SLE7,PEPTIDYL-PROLYL CIS-TRANS ISOMERASE
6bnh,3.8,13-mer,general,O60885,BROMODOMAIN-CONTAINING PROTEIN 4
1mxl,3.81,17-mer,general,P63316,TROPONIN C
2jup,3.81,9-mer,general,Q8CGF7,TRANSCRIPTION ELONGATION REGULATOR 1
5d7e,3.82,8-mer,general,P35189,TRANSCRIPTION INITIATION FACTOR TFIID SUBUNIT 14
2ncz,3.85,12-mer,general,O60885,BROMODOMAIN-CONTAINING PROTEIN 4
5btv,3.85,4-mer,refined,P31947,14-3-3 PROTEIN SIGMA
5wkh,3.85,10-mer,general,P13746,"HLA CLASS I HISTOCOMPATIBILITY ANTIGEN, A-11 ALPHA CHAIN"
3rtx,3.86,18-mer,general,O55236,MRNA-CAPPING ENZYME
5wxg,3.86,7-mer,general,Q5VWG9,TRANSCRIPTION INITIATION FACTOR TFIID SUBUNIT 3
5iyv,3.87,12-mer,general,P47735,RECEPTOR-LIKE PROTEIN KINASE 5
5wkf,3.87,10-mer,general,P13746,"HLA CLASS I HISTOCOMPATIBILITY ANTIGEN, A-11 ALPHA CHAIN"
3dda,3.88,7-mer,general,A5HZZ9,BOTULINUM NEUROTOXIN A
4prb,3.88,11-mer,general,C5MK56,MHC CLASS I ANTIGEN
5mk1,3.88,18-mer,general,Q9H3S7,TYROSINE-PROTEIN PHOSPHATASE NON-RECEPTOR TYPE 23
3obx,3.89,9-mer,general,Q99816,TUMOR SUSCEPTIBILITY GENE 101 PROTEIN
4dgb,3.89,6-mer,general,B0LJC8,PEPTIDYL-PROLYL CIS-TRANS ISOMERASE
5etu,3.89,12-mer,general,P01834,LIGHT CHAIN
1slg,3.9,7-mer,general,P22629,STREPTAVIDIN
2rkm,3.9,2-mer,refined,P06202,OLIGO-PEPTIDE BINDING PROTEIN
4kqq,3.9,VPP,general,G3XD46,PENICILLIN-BINDING PROTEIN 3
4kqr,3.9,VPP,general,G3XD46,PENICILLIN-BINDING PROTEIN 3
4qgi,3.9,ROC,refined,P0C6F2,HIV-1 PROTEASE
1kuk,3.91,3-mer,refined,O57413,METALLOPROTEINASE
2oei,3.91,9-mer,general,O00213,AMYLOID BETA A4 PROTEIN-BINDING FAMILY B MEMBER
6min,3.91,8-mer,general,P35189,TRANSCRIPTION INITIATION FACTOR TFIID SUBUNIT 14
3uih,3.92,15-mer,general,O15392,BACULOVIRAL IAP REPEAT-CONTAINING PROTEIN 5
3zhf,3.92,9-mer,general,O75843,AP-1 COMPLEX SUBUNIT GAMMA-LIKE 2
4i2w,3.92,10-mer,general,G5EG62,PROTEIN UNC-45
5axi,3.92,5-mer,general,Q3TTA7,E3 UBIQUITIN-PROTEIN LIGASE
5t1i,3.92,15-mer,general,Q13185,CHROMOBOX PROTEIN HOMOLOG 3
3jvk,3.93,8-mer,general,Q9ESU6,BROMODOMAIN-CONTAINING PROTEIN 4
2h9n,3.94,11-mer,general,P61964,WD REPEAT-CONTAINING PROTEIN 5
4fcm,3.94,9-mer,general,Q13283,RAS GTPASE-ACTIVATING PROTEIN-BINDING PROTEIN 1
4k3q,3.94,6-mer,general,P0A988,DNA POLYMERASE III SUBUNIT BETA
2lo6,3.95,14-mer,general,P53617,PROTEIN NRD1
3kze,3.95,8-mer,general,Q13009,T-LYMPHOMA INVASION AND METASTASIS-INDUCING PROTEIN 1
5f5b,3.95,5-mer,general,------,RHOMBOID PROTEASE GLPG
5fou,3.95,6-mer,refined,O74036,DNA REPAIR AND RECOMBINATION PROTEIN RADA
2kvm,3.96,16-mer,general,Q8VDS3,CHROMOBOX PROTEIN HOMOLOG 7
2l1b,3.96,15-mer,general,O95931,CHROMOBOX PROTEIN HOMOLOG 7
2odd,3.96,17-mer,general,Q06455,SMRT
2wec,3.96,PP5,refined,P00798,PENICILLOPEPSIN
3uxg,3.96,17-mer,general,O14593,DNA-BINDING PROTEIN
4joj,3.96,10-mer,general,Q9HD26,GOLGI-ASSOCIATED PDZ AND COILED-COIL MOTIF-CONTAINI
4yyn,3.96,11-mer,general,P21675,TRANSCRIPTION INITIATION FACTOR TFIID SUBUNIT 1
4aa2,3.97,11-mer,general,Q10714,ANGIOTENSIN-CONVERTING ENZYME
2l7u,3.98,7-mer,general,Q15109,ADVANCED GLYCOSYLATION END PRODUCT-SPECIFIC RECEPTOR
5c7f,3.98,11-mer,general,Q5NBT9,ASPR2 PROTEIN
5jek,3.98,18-mer,general,Q14653,ROTAVIRUS NSP1 PEPTIDE
2q8y,3.99,9-mer,general,P0A2N1,27.5 KDA VIRULENCE PROTEIN
4edu,3.99,16-mer,general,Q9UQR0,SEX COMB ON MIDLEG-LIKE PROTEIN 2
5t70,3.99,10-mer,general,P18465,"HLA CLASS I HISTOCOMPATIBILITY ANTIGEN, B-57 ALPHA CHAIN"
1a7c,4.0,6-mer,general,P05121,PLASMINOGEN
1a86,4.0,0ZB,general,P22894,NEUTROPHIL COLLAGENASE (MMP-8)
1fhr,4.0,7-mer,general,P22216,PROTEIN KINASE SPK1
1j4k,4.0,7-mer,general,P22216,PROTEIN KINASE SPK1
1jyi,4.0,12-mer,general,P02866,CONCANAVALIN A
1s9v,4.0,11-mer,general,P01909,"HLA CLASS II HISTOCOMPATIBILITY ANTIGEN, DQ(3)"
1z3c,4.0,SA8,general,Q8SR66,MRNA CAPPING ENZYME
3qzt,4.0,10-mer,general,Q12830,NUCLEOSOME-REMODELING FACTOR SUBUNIT BPTF
4usj,4.0,ARG,general,Q9SCL7,"ACETYLGLUTAMATE KINASE, CHLOROPLASTIC"
4wym,4.0,17-mer,general,P12497,INTEGRASE
2aoi,4.01,11-mer,general,P04587,HIV-1 PROTEASE
5xof,4.01,7-mer,general,Q9UKJ1,PAIRED IMMUNOGLOBULIN-LIKE TYPE 2 RECEPTOR ALPHA
3ddb,4.02,7-mer,general,A5HZZ9,BOTULINUM NEUROTOXIN A
6bgg,4.02,12-mer,general,Q15059,BROMODOMAIN-CONTAINING PROTEIN 3
1mv0,4.03,14-mer,general,P01106,MYC PROTO-ONCOGENE PROTEIN
2rm0,4.03,9-mer,general,Q8CGF7,TRANSCRIPTION ELONGATION REGULATOR 1
2w0z,4.03,9-mer,general,P62993,GROWTH FACTOR RECEPTOR-BOUND PROTEIN 2
3ueo,4.03,12-mer,general,Q92547,DNA TOPOISOMERASE 2-BINDING PROTEIN 1
4pri,4.03,11-mer,general,C5MK56,MHC CLASS I ANTIGEN
5e2l,4.03,DPN,refined,------,3-DEOXY-D-ARABINOHEPTULOSONATE-7-PHOSPHATE SYNTHASE
5fow,4.03,6-mer,general,O74036,DNA REPAIR AND RECOMBINATION PROTEIN RADA
5w4s,4.03,12-mer,general,P05696,PROTEIN KINASE C ALPHA TYPE
5xo2,4.03,7-mer,general,Q9UKJ1,PAIRED IMMUNOGLOBULIN-LIKE TYPE 2 RECEPTOR ALPHA
4nmp,4.04,10-mer,general,Q9HD26,GOLGI-ASSOCIATED PDZ AND COILED-COIL MOTIF-CONTAINI
4ps0,4.04,5-mer,general,P42574,CASPASE-3
6at0,4.04,6-mer,general,P05205,HETEROCHROMATIN PROTEIN 1
1r4w,4.05,GSH,general,P24473,GLUTATHIONE S-TRANSFERASE
3d9n,4.05,14-mer,general,Q9UPN6,RNA-BINDING PROTEIN 16
3isw,4.05,18-mer,general,P21333,FILAMIN-A
4y32,4.05,7-mer,general,P31947,14-3-3 PROTEIN SIGMA
5mk3,4.05,18-mer,general,Q9H3S7,TYROSINE-PROTEIN PHOSPHATASE NON-RECEPTOR TYPE 23
2loz,4.06,14-mer,general,Q63HR2,TENSIN-LIKE C1 DOMAIN-CONTAINING PHOSPHATASE
2x5o,4.07,VSV,general,P14900,UDP-N-ACETYLMURAMOYLALANINE-D-GLUTAMATE LIGASE
3avb,4.07,8-mer,general,P12497,INTEGRASE
4jok,4.07,10-mer,general,Q9HD26,GOLGI-ASSOCIATED PDZ AND COILED-COIL MOTIF-CONTAINI
4xmr,4.07,ILE,refined,Q0P864,PUTATIVE METHYL-ACCEPTING CHEMOTAXIS SIGNAL TRANSDU
1lb6,4.08,9-mer,general,Q9Y4K3,TNF RECEPTOR-ASSOCIATED FACTOR 6
1yci,4.08,NDF,general,Q9NWT6,HYPOXIA-INDUCIBLE FACTOR 1-ALPHA INHIBITOR
2auc,4.08,15-mer,general,D0VWV5,MYOSIN A TAIL INTERACTING PROTEIN
3r42,4.08,9-mer,general,P25604,SUPPRESSOR PROTEIN STP22 OF TEMPERATURE-SENSITIVE A
5ksu,4.08,15-mer,general,P01909,"HLA CLASS II HISTOCOMPATIBILITY ANTIGEN, DQ ALPHA 1 CHAIN"
2v88,4.09,8-mer,refined,P21784,VDJ RECOMBINATION-ACTIVATING PROTEIN 2
3chc,4.09,ZRG,general,Q873X9,CHITINASE
4mji,4.09,8-mer,general,P18464,"HLA CLASS I HISTOCOMPATIBILITY ANTIGEN, B-51 ALPHA CHAIN"
1rzx,4.1,7-mer,general,O97111,CG5884-PA
5w7x,4.1,9-mer,general,Q8IW19,APRATAXIN AND PNK-LIKE FACTOR
6f6d,4.1,17-mer,general,O15054,LYSINE-SPECIFIC DEMETHYLASE 6B
2c1n,4.11,8-mer,general,P63104,14-3-3 PROTEIN ZETA/DELTA
2o9k,4.11,11-mer,general,P61964,WD REPEAT-CONTAINING PROTEIN 5
5e6o,4.11,4-mer,refined,Q23536,PROTEIN LGG-2
3ivq,4.12,12-mer,general,O43791,SPECKLE-TYPE POZ PROTEIN
4aa1,4.12,8-mer,general,Q10714,ANGIOTENSIN-CONVERTING ENZYME
4qfn,4.12,2-mer,refined,A7Y7W1,TRANSPORTER
4hxj,4.13,3-mer,general,P12931,TYROSINE-PROTEIN KINASE
3sna,4.14,6-mer,general,P0C6U8,3C-LIKE PROTEINASE
4cc3,4.14,12-mer,general,Q6XZF7,DYNAMIN-BINDING PROTEIN
4trw,4.14,4-mer,general,P56817,BETA-SECRETASE 1
5fpi,4.14,8-mer,general,P84092,AP-2 COMPLEX SUBUNIT MU-1
6cct,4.14,4-mer,general,Q8IVV7,GLUCOSE-INDUCED DEGRADATION PROTEIN 4 HOMOLOG
1om9,4.15,15-mer,general,Q9UJY5,ADP-RIBOSYLATION FACTOR-BINDING PROTEIN GGA1
2mc1,4.15,13-mer,general,P15498,PROTO-ONCOGENE VAV
3a9i,4.15,LYS,refined,O87198,HOMOCITRATE SYNTHASE
3c8e,4.15,GSH,general,Q46845,GLUTATHIONE S-TRANSFERASE
3m56,4.15,11-mer,general,Q8WTS6,HISTONE-LYSINE N-METHYLTRANSFERASE SETD7
4o45,4.15,15-mer,general,P61964,WD REPEAT-CONTAINING PROTEIN 5
5njx,4.15,16-mer,general,Q13451,PEPTIDYL-PROLYL CIS-TRANS ISOMERASE
6h0b,4.15,16-mer,general,Q8N4A0,POLYPEPTIDE N-ACETYLGALACTOSAMINYLTRANSFERASE 4
3d3x,4.16,4-mer,general,Q9K395,BOTULINUM TOXIN TYPE E
3qzv,4.16,11-mer,general,Q12830,NUCLEOSOME-REMODELING FACTOR SUBUNIT BPTF
5epp,4.16,15-mer,general,P55072,TRANSITIONAL ENDOPLASMIC RETICULUM ATPASE
6f55,4.16,15-mer,general,Q1G1I6,PACSIN 3
2pl9,4.17,19-mer,general,P0A2D5,CHEMOTAXIS PROTEIN CHEY
3d9l,4.17,14-mer,general,Q9UPN6,RNA-BINDING PROTEIN 16
3qfd,4.17,9-mer,refined,P01892,"HLA CLASS I HISTOCOMPATIBILITY ANTIGEN, A-2 ALPHA CHAIN"
4b9w,4.17,13-mer,general,Q99MV1,TUDOR DOMAIN-CONTAINING PROTEIN 1
4jof,4.17,10-mer,general,Q9HD26,GOLGI-ASSOCIATED PDZ AND COILED-COIL MOTIF-CONTAINI
5bw4,4.17,SAM,refined,C7Q5P8,16S RRNA (ADENINE(1408)-N(1))-METHYLTRANSFERASE
5wa1,4.17,18-mer,general,Q8WUM4,PROGRAMMED CELL DEATH 6-INTERACTING PROTEIN
3avl,4.18,8-mer,general,P12497,INTEGRASE
5yyz,4.18,13-mer,general,P24719,MEIOSIS-SPECIFIC SERINE/THREONINE-PROTEIN KINASE MEK1
6f8g,4.18,12-mer,general,O43791,SPECKLE-TYPE POZ PROTEIN
2pmc,4.19,15-mer,general,P0A2D5,CHEMOTAXIS PROTEIN CHEY
3b3w,4.19,LEU,refined,Q01693,AMINOPEPTIDASE
3ds4,4.19,12-mer,general,Q72497,CAPSID PROTEIN
3f3a,4.19,TRP,core,O67854,TRANSPORTER
4j8g,4.19,11-mer,general,Q96WV5,COATOMER SUBUNIT ALPHA
4yyi,4.19,11-mer,general,Q9H8M2,BROMODOMAIN-CONTAINING PROTEIN 9
2x4s,4.2,9-mer,general,P01892,"HLA CLASS I HISTOCOMPATIBILITY ANTIGEN, A-2 ALPHA CHAIN"
3hqh,4.2,15-mer,general,O43791,SPECKLE-TYPE POZ PROTEIN
4x1p,4.2,10-mer,general,P00749,PLASMINOGEN
3sov,4.21,9-mer,general,O75581,LIPOPROTEIN
3uec,4.21,4-mer,general,O15392,BACULOVIRAL IAP REPEAT-CONTAINING PROTEIN 5
5n99,4.21,5-mer,refined,P22629,STREPTAVIDIN
5t6z,4.21,10-mer,general,P18465,"HLA CLASS I HISTOCOMPATIBILITY ANTIGEN, B-57 ALPHA CHAIN"
1aze,4.22,10-mer,general,P62993,GROWTH FACTOR RECEPTOR-BOUND PROTEIN 2
1joj,4.22,7-mer,general,P02866,CONCANAVALIN A
2imb,4.22,AHL,general,Q7B8V4,BOTULINUM NEUROTOXIN A
2kzu,4.22,18-mer,general,Q4VX54,DEATH-ASSOCIATED PROTEIN 6
2ltw,4.22,14-mer,general,P46937,65 KDA YES-ASSOCIATED PROTEIN
3f80,4.22,6HN,refined,P05089,ARGINASE-1
4oak,4.22,2-mer,refined,Q9JN36,"D,D-DIPEPTIDASE/D,D-CARBOXYPEPTIDASE"
4yy6,4.22,11-mer,general,Q9H8M2,BROMODOMAIN-CONTAINING PROTEIN 9
1prl,4.23,9-mer,general,P00523,TYROSINE-PROTEIN KINASE
1prm,4.23,9-mer,general,P00523,TYROSINE-PROTEIN KINASE
2ndf,4.23,13-mer,general,P42568,PROTEIN AF-9
3nii,4.23,4-mer,general,P19812,E3 UBIQUITIN-PROTEIN LIGASE
4qfp,4.23,2-mer,refined,A7Y7W1,TRANSPORTER
4x3h,4.23,9-mer,general,Q63053,ACTIVITY-REGULATED CYTOSKELETON-ASSOCIATED PROTEIN
2ksp,4.24,15-mer,general,Q9H4M9,EH DOMAIN-CONTAINING PROTEIN 1
1juq,4.25,13-mer,general,Q9NZ52,ADP-RIBOSYLATION FACTOR BINDING PROTEIN GGA3
4k75,4.25,10-mer,general,Q9HD26,GOLGI-ASSOCIATED PDZ AND COILED-COIL MOTIF-CONTAINI
6bhi,4.25,16-mer,general,Q15047,HISTONE-LYSINE N-METHYLTRANSFERASE SETDB1
1u8t,4.26,16-mer,general,P06143,CHEMOTAXIS PROTEIN CHEY
2l12,4.26,15-mer,general,B0QYP2,CHROMOBOX PROTEIN HOMOLOG 7
3zmv,4.26,6-mer,general,O60341,LYSINE-SPECIFIC HISTONE DEMETHYLASE 1A
4xtp,4.26,TNR,general,P81371,LECTIN
1g6r,4.27,8-mer,general,P01738,ALPHA T CELL RECEPTOR
4h36,4.27,8-mer,general,P53779,MITOGEN-ACTIVATED PROTEIN KINASE
4qfo,4.27,2-mer,refined,A7Y7W1,TRANSPORTER
1i5h,4.28,17-mer,general,Q62940,UBIQUITIN
2jo9,4.28,9-mer,general,Q8C863,UBIQUITIN
3i4a,4.28,LN5,general,O94760,"N(G),N(G)-DIMETHYLARGININE DIMETHYLAMINOHYDROLASE 1"
3tzd,4.28,19-mer,general,Q13185,CHROMOBOX PROTEIN HOMOLOG 3
4fak,4.28,SAM,general,P0C1V0,RIBOSOMAL RNA LARGE SUBUNIT METHYLTRANSFERASE H
4z7q,4.29,5-mer,general,P08514,INTEGRIN ALPHA-IIB
5t8r,4.29,10-mer,general,Q9UIF9,BROMODOMAIN ADJACENT TO ZINC FINGER DOMAIN PROTEIN 2A
1a30,4.3,3-mer,core,P04585,HIV-1 PROTEASE
1mfg,4.3,9-mer,general,Q96RT1,ERB-B2 INTERACTING PROTEIN
1qm4,4.3,AMB,general,P13444,"METHIONINE ADENOSYLTRANSFERASE, ALPHA FORM"
2csm,4.3,TYR,general,P32178,CHORISMATE MUTASE
3obu,4.3,9-mer,general,Q99816,TUMOR SUSCEPTIBILITY GENE 101 PROTEIN
3zmu,4.3,6-mer,general,O60341,LYSINE-SPECIFIC HISTONE DEMETHYLASE 1A
4iu1,4.3,NNH,general,Q6TUJ5,ARGINASE
4u0a,4.3,15-mer,general,P12493,CAPSID PROTEIN
4u0b,4.3,15-mer,general,P12493,CAPSID PROTEIN
4xhv,4.3,10-mer,general,D1Z359,LP20995P
5euk,4.3,12-mer,general,P01834,LIGHT CHAIN
5f88,4.3,12-mer,general,P01834,LIGHT CHAIN
5i2i,4.3,12-mer,general,P01834,LIGHT CHAIN
5ivz,4.3,12-mer,general,P01834,LIGHT CHAIN
6fdt,4.3,9-mer,general,Q9H6T3,RNA POLYMERASE II-ASSOCIATED PROTEIN 3
2tpi,4.31,2-mer,refined,P00760,TRYPSIN
3q5u,4.31,13-mer,general,P52293,IMPORTIN SUBUNIT ALPHA-1
3vb4,4.31,5-mer,general,P0C6U8,3C-LIKE PROTEINASE
3vb7,4.31,5-mer,general,P0C6U8,3C-LIKE PROTEINASE
4ny3,4.31,6-mer,general,Q15257,SERINE/THREONINE-PROTEIN PHOSPHATASE 2A ACTIVATOR
4u0c,4.31,17-mer,general,P12493,CAPSID PROTEIN
4u0d,4.31,17-mer,general,P12493,CAPSID PROTEIN
4u68,4.31,11-mer,general,Q7JXA8,RHINO
2x4u,4.32,9-mer,general,P01892,"HLA CLASS I HISTOCOMPATIBILITY ANTIGEN, A-2 ALPHA CHAIN"
3c3q,4.32,18-mer,general,Q8WUM4,PROGRAMMED CELL DEATH 6-INTERACTING PROTEIN
3nth,4.32,6-mer,general,P25823,MATERNAL PROTEIN TUDOR
3tpu,4.32,9-mer,general,P01897,H2-LD SBM2
3aya,4.33,3-mer,general,P17931,GALECTIN-3
4cc2,4.33,12-mer,general,Q6XZF7,DYNAMIN-BINDING PROTEIN
4cc7,4.33,12-mer,general,Q6XZF7,DYNAMIN-BINDING PROTEIN
5ods,4.33,18-mer,general,Q68FD5,CLATHRIN HEAVY CHAIN
6exj,4.33,7-mer,refined,Q9JLU4,SH3 AND MULTIPLE ANKYRIN REPEAT DOMAINS PROTEIN 3
1jyc,4.34,15-mer,general,P02866,CONCANAVALIN A
2iv9,4.34,12-mer,general,P63010,AP-2 COMPLEX SUBUNIT BETA-2
3uvx,4.34,11-mer,general,O60885,BROMODOMAIN-CONTAINING PROTEIN 4
4nxr,4.34,8-mer,general,Q13009,T-LYMPHOMA INVASION AND METASTASIS-INDUCING PROTEIN 1
5yc1,4.34,5-mer,general,Q9BUZ4,TNF RECEPTOR-ASSOCIATED FACTOR 4
1t37,4.35,5-mer,general,P60045,"PHOSPHOLIPASE A2, ISOFORM 3"
1zm6,4.35,5-mer,general,P60045,"PHOSPHOLIPASE A2, ISOFORM 3"
4a2a,4.35,16-mer,general,Q9WZU0,"CELL DIVISION PROTEIN FTSA, PUTATIVE"
4j82,4.35,5-mer,general,P41811,COATOMER SUBUNIT BETA
5erg,4.35,SAM,general,P41814,TRNA (ADENINE(58)-N(1))-METHYLTRANSFERASE NON-CATALYTIC
5hjc,4.35,9-mer,general,Q15059,BROMODOMAIN-CONTAINING PROTEIN 3
1n5z,4.36,14-mer,general,P80667,PEROXISOMAL MEMBRANE PROTEIN PAS20
2ez7,4.36,DHI,refined,P00918,CARBONIC ANHYDRASE
2fys,4.36,17-mer,general,P63086,MITOGEN-ACTIVATED PROTEIN KINASE
3c3o,4.36,13-mer,general,Q8WUM4,PROGRAMMED CELL DEATH 6-INTERACTING PROTEIN
3dpc,4.36,10-mer,general,P00634,ALKALINE PHOSPHATASE
2zif,4.37,SAM,general,Q5SL84,PUTATIVE MODIFICATION METHYLASE
4o3t,4.37,11-mer,general,P14210,HEPATOCYTE GROWTH FACTOR
1bhf,4.38,5-mer,refined,P06239,TYROSINE-PROTEIN KINASE
3nfl,4.38,16-mer,general,P29074,TYROSINE-PROTEIN PHOSPHATASE NON-RECEPTOR TYPE 4
3snb,4.38,6-mer,general,P0C6U8,3C-LIKE PROTEINASE
2avq,4.39,2NC,refined,P04587,HIV-1 PROTEASE
3c3r,4.39,13-mer,general,Q8WUM4,PROGRAMMED CELL DEATH 6-INTERACTING PROTEIN
3snc,4.39,6-mer,general,P0C6U8,3C-LIKE PROTEINASE
4mdr,4.39,10-mer,general,O00189,AP-4 COMPLEX SUBUNIT MU-1
5hfj,4.39,SAM,general,O24891,ADENINE SPECIFIC DNA METHYLTRANSFERASE (DPNA)
1jmq,4.4,10-mer,general,P46937,65 KDA YES-ASSOCIATED PROTEIN
1py1,4.4,7-mer,general,Q9UJY5,ADP-RIBOSYLATION FACTOR-BINDING PROTEIN GGA1
3ava,4.4,8-mer,general,P12497,INTEGRASE
3fn0,4.4,9-mer,general,------,ANTIBODY FAB Z13E1
3i5r,4.4,12-mer,general,P27986,PHOSPHATIDYLINOSITOL 3-KINASE REGULATORY SUBUNIT
3jzg,4.4,4-mer,general,O75530,POLYCOMB PROTEIN
3l6x,4.4,18-mer,general,O60716,CATENIN DELTA-1
3unn,4.4,8-mer,general,Q14676,MEDIATOR OF DNA DAMAGE CHECKPOINT PROTEIN 1
3va4,4.4,11-mer,general,Q5PSV9,MEDIATOR OF DNA DAMAGE CHECKPOINT PROTEIN 1
5aer,4.4,14-mer,general,P62168,NEURONAL CALCIUM SENSOR 1
5l44,4.4,K26,general,------,K-26 DIPEPTIDYL CARBOXYPEPTIDASE
7kme,4.4,7-mer,general,P00734,THROMBIN
2ypp,4.41,TYR,general,O53512,PHOSPHO-2-DEHYDRO-3-DEOXYHEPTONATE ALDOLASE
3iqi,4.41,5-mer,general,P45040,CYSTEINE SYNTHASE
3rqf,4.41,13-mer,general,Q9BUL8,PROGRAMMED CELL DEATH PROTEIN 10
3vb6,4.41,7-mer,general,P0C6U8,3C-LIKE PROTEINASE
4ou3,4.41,6-mer,refined,P15145,AMINOPEPTIDASE
3dri,4.42,6-mer,refined,A2RJ53,OLIGO-PEPTIDE BINDING PROTEIN
6cd9,4.42,4-mer,general,Q8IVV7,GLUCOSE-INDUCED DEGRADATION PROTEIN 4 HOMOLOG
1rst,4.43,9-mer,general,P22629,STREPTAVIDIN
4jpy,4.43,PHE,refined,P30967,PHENYLALANINE-4-HYDROXYLASE
4mnq,4.43,9-mer,general,P01892,"HLA CLASS I HISTOCOMPATIBILITY ANTIGEN, A-2 ALPHA CHAIN"
4ykj,4.43,ALA,refined,A0A0R4,ML032222A IGLUR
5h5f,4.43,SAM,refined,Q12314,PROTEIN ARGININE N-METHYLTRANSFERASE SFM1
5w1v,4.43,9-mer,general,P13747,"HLA CLASS I HISTOCOMPATIBILITY ANTIGEN, ALPHA"
2aoh,4.44,10-mer,general,P04587,HIV-1 PROTEASE
3iiw,4.44,11-mer,general,O75530,POLYCOMB PROTEIN
3k27,4.44,9-mer,general,O75530,POLYCOMB PROTEIN
3pd3,4.44,A3T,general,Q9UZ14,THREONYL-TRNA SYNTHETASE
3u81,4.44,SAH,refined,P22734,CATECHOL O-METHYLTRANSFERASE
4hcz,4.44,10-mer,general,O43189,PHD FINGER PROTEIN 1
4jfd,4.44,10-mer,general,P01892,"HLA CLASS I HISTOCOMPATIBILITY ANTIGEN, A-2 ALPHA CHAIN"
4k3o,4.44,6-mer,general,P0A988,DNA POLYMERASE III SUBUNIT BETA
4rrr,4.44,A3T,general,Q9UZ14,THREONYL-TRNA SYNTHETASE
5azf,4.44,4-mer,refined,Q09490,PROTEIN LGG-1
5hed,4.44,9-mer,general,P31016,DISKS LARGE HOMOLOG 4
1zhk,4.45,13-mer,general,P30685,"HLA CLASS I HISTOCOMPATIBILITY ANTIGEN, B-35 ALPHA"
3atp,4.45,SER,general,P02942,METHYL-ACCEPTING CHEMOTAXIS PROTEIN I
5gow,4.45,19-mer,general,P32780,DP1
6ccu,4.45,4-mer,general,Q8IVV7,GLUCOSE-INDUCED DEGRADATION PROTEIN 4 HOMOLOG
6q3q,4.45,8-mer,refined,F4KCL7,OUTER ENVELOPE PROTEIN 64
2h9m,4.46,11-mer,general,P61964,WD REPEAT-CONTAINING PROTEIN 5
2lyb,4.46,8SP,general,P12497,INTEGRASE
2v85,4.46,12-mer,general,P21784,VDJ RECOMBINATION-ACTIVATING PROTEIN 2
2v86,4.46,9-mer,general,P21784,VDJ RECOMBINATION-ACTIVATING PROTEIN 2
2w2u,4.46,14-mer,general,Q877H3,HYPOTHETICAL P60 KATANIN
3pqz,4.46,11-mer,general,Q14451,GROWTH FACTOR RECEPTOR-BOUND PROTEIN 7
3tsz,4.46,12-mer,general,Q07157,TIGHT JUNCTION PROTEIN ZO-1
2bj4,4.47,11-mer,general,P03372,ESTROGEN RECEPTOR
2v83,4.47,9-mer,general,P21784,VDJ RECOMBINATION-ACTIVATING PROTEIN 2
4odq,4.47,16-mer,general,Q5SLE7,PEPTIDYL-PROLYL CIS-TRANS ISOMERASE
4ym4,4.47,12-mer,general,Q96CG3,TRAF-INTERACTING PROTEIN WITH FHA DOMAIN-CONTAINING
5eay,4.47,13-mer,general,P27694,REPLICATION PROTEIN A 70 KDA DNA-BINDING SUBUNIT
6f05,4.47,GTS,refined,O80852,GLUTATHIONE S-TRANSFERASE
1jaq,4.48,01S,refined,P22894,NEUTROPHIL COLLAGENASE (MMP-8)
1qan,4.48,SAH,refined,P13956,ERMC' METHYLTRANSFERASE
1r5v,4.48,13-mer,general,P04224,"H-2 CLASS II HISTOCOMPATIBILITY ANTIGEN, E-K ALPHA"
1zkk,4.48,10-mer,general,Q9NQR1,N-LYSINE METHYLTRANSFERASE KMT5A
2jq9,4.48,17-mer,general,Q9UN37,VACUOLAR PROTEIN SORTING-ASSOCIATING PROTEIN 4A
2ogy,4.48,C2F,refined,Q46389,5-METHYLTETRAHYDROFOLATE CORRINOID/IRON SULFUR
2wwj,4.48,Y28,general,O75164,LYSINE-SPECIFIC DEMETHYLASE 4A
5a7y,4.48,SAH,general,Q4J894,TRNA (ADENINE(9)-N1)-METHYLTRANSFERASE
5ovv,4.48,7-mer,refined,Q8K1Q4,SH3 AND MULTIPLE ANKYRIN REPEAT DOMAINS PROTEIN 3
5wxf,4.48,12-mer,general,P00749,PLASMINOGEN
3f9y,4.49,10-mer,general,Q9NQR1,N-LYSINE METHYLTRANSFERASE KMT5A
4nmq,4.49,10-mer,general,Q9HD26,GOLGI-ASSOCIATED PDZ AND COILED-COIL MOTIF-CONTAINI
5isz,4.49,9-mer,refined,P01892,"HLA CLASS I HISTOCOMPATIBILITY ANTIGEN, A-2 ALPHA CHAIN"
6g86,4.49,16-mer,general,Q00684,TYROSINE-PROTEIN PHOSPHATASE CDC14
4j81,4.5,5-mer,general,P41811,COATOMER SUBUNIT BETA
2zlf,4.51,7-mer,general,P21524,RIBONUCLEOSIDE-DIPHOSPHATE REDUCTASE
3puj,4.51,10-mer,general,P61765,SYNTAXIN-BINDING PROTEIN 1
4jfe,4.51,10-mer,general,P01892,"HLA CLASS I HISTOCOMPATIBILITY ANTIGEN, A-2 ALPHA CHAIN"
4z2o,4.51,12-mer,general,A9D857,AVIDIN
6bau,4.51,CYS,general,O59010,425AA LONG HYPOTHETICAL PROTON GLUTAMATE SYMPORT
1a85,4.52,0DY,general,P22894,NEUTROPHIL COLLAGENASE (MMP-8)
2a4m,4.52,TRP,refined,Q9RVD6,TRYPTOPHANYL-TRNA SYNTHETASE
2lyw,4.52,13-mer,general,P30989,NEUROTENSIN RECEPTOR TYPE 1
2puy,4.52,10-mer,general,Q96BD5,PHD FINGER PROTEIN 21A
3bzf,4.52,9-mer,refined,P13747,"HLA CLASS I HISTOCOMPATIBILITY ANTIGEN, ALPHA"
3fdt,4.52,15-mer,general,P45973,CHROMOBOX PROTEIN HOMOLOG 5
4igq,4.52,3-mer,general,Q53WJ1,OS05G0196500 PROTEIN
4p0a,4.52,10-mer,general,Q96EP0,E3 UBIQUITIN-PROTEIN LIGASE
4pyn,4.52,SAH,general,P22734,CATECHOL O-METHYLTRANSFERASE
4pyo,4.52,SAH,general,P22734,CATECHOL O-METHYLTRANSFERASE
5awt,4.52,11-mer,general,Q9BQI5,SH3-CONTAINING GRB2-LIKE PROTEIN 3-INTERACTING PROTEIN 1
5jhd,4.52,9-mer,general,P01892,"HLA CLASS I HISTOCOMPATIBILITY ANTIGEN, A-2 ALPHA CHAIN"
5th2,4.52,12-mer,general,P01834,LIGHT CHAIN
5y20,4.52,7-mer,general,Q9FFF5,PHD FINGER PROTEIN ALFIN-LIKE 1
6ami,4.52,TRP,general,Q8U093,TRYPTOPHAN SYNTHASE BETA CHAIN 1
3l81,4.53,7-mer,general,O00189,AP-4 COMPLEX SUBUNIT MU-1
3ued,4.53,12-mer,general,O15392,BACULOVIRAL IAP REPEAT-CONTAINING PROTEIN 5
5dms,4.53,9-mer,general,Q07832,SERINE/THREONINE-PROTEIN KINASE PLK1
6evp,4.53,9-mer,general,O15460,PROLYL 4-HYDROXYLASE
1b2h,4.54,3-mer,refined,P06202,OLIGO-PEPTIDE BINDING PROTEIN
1czq,4.54,17-mer,general,------,FUSION PROTEIN BETWEEN THE HYDROPHOBIC POCKET OF HI
1i8h,4.54,13-mer,general,P10636,PEPTIDYL-PROLYL CIS-TRANS ISOMERASE
1w80,4.54,12-mer,general,P17427,AP-2 COMPLEX SUBUNIT ALPHA-2
3d9p,4.54,14-mer,general,Q9UPN6,RNA-BINDING PROTEIN 16
3zn1,4.54,6-mer,general,O60341,LYSINE-SPECIFIC HISTONE DEMETHYLASE 1A
4bd3,4.54,11-mer,general,Q5T6S3,PHD FINGER PROTEIN 19
4nw2,4.54,15-mer,general,O14646,CHROMODOMAIN-HELICASE-DNA-BINDING PROTEIN 1
5b56,4.54,12-mer,general,P52293,IMPORTIN SUBUNIT ALPHA-1
5iop,4.54,12-mer,general,P01834,LIGHT CHAIN
5tdr,4.54,11-mer,general,P36124,SET DOMAIN-CONTAINING PROTEIN 3
6e83,4.54,12-mer,general,Q8IYH5,ZZ-TYPE ZINC FINGER-CONTAINING PROTEIN 3
1utc,4.55,9-mer,general,P49951,CLATHRIN HEAVY CHAIN
2aof,4.55,11-mer,general,P04587,HIV-1 PROTEASE
3oq5,4.55,10-mer,general,Q9Y468,LETHAL(3)MALIGNANT BRAIN TUMOR-LIKE PROTEIN
3p8p,4.55,LN6,refined,O94760,"N(G),N(G)-DIMETHYLARGININE DIMETHYLAMINOHYDROLASE 1"
3zmt,4.55,6-mer,general,O60341,LYSINE-SPECIFIC HISTONE DEMETHYLASE 1A
4igk,4.55,7-mer,general,P38398,BREAST CANCER TYPE 1 SUSCEPTIBILITY PROTEIN
6miq,4.55,8-mer,general,P35189,TRANSCRIPTION INITIATION FACTOR TFIID SUBUNIT 14
3uw9,4.56,11-mer,general,O60885,BROMODOMAIN-CONTAINING PROTEIN 4
4j73,4.56,7-mer,general,P41811,COATOMER SUBUNIT BETA
4x3k,4.56,7-mer,refined,Q8VDS3,CHROMOBOX PROTEIN HOMOLOG 7
5iql,4.56,8-mer,general,Q9ULM3,YEATS DOMAIN-CONTAINING PROTEIN 2
1uj0,4.57,11-mer,general,O88811,SIGNAL TRANSDUCING ADAPTOR MOLECULE (SH3 DOMAIN)
3soq,4.57,9-mer,general,O75581,LIPOPROTEIN
4gvd,4.57,8-mer,general,Q13009,T-LYMPHOMA INVASION AND METASTASIS-INDUCING PROTEIN 1
5hfb,4.57,9-mer,general,P31016,DISKS LARGE HOMOLOG 4
4qbm,4.58,9-mer,general,Q9UIF9,BROMODOMAIN ADJACENT TO ZINC FINGER DOMAIN PROTEIN 2A
5n7g,4.58,7-mer,general,Q96QZ7,"MEMBRANE-ASSOCIATED GUANYLATE KINASE, WW AND PDZ DOMAIN"
1bma,4.59,0QH,refined,P00772,ELASTASE
3iqh,4.59,5-mer,general,P45040,CYSTEINE SYNTHASE
3ob2,4.59,12-mer,general,P00533,EPIDERMAL GROWTH FACTOR RECEPTOR
4xbo,4.59,SAH,general,P0AE01,TRNA (CYTIDINE/URIDINE-2'-O-)-METHYLTRANSFERASE TRM
5yco,4.59,17-mer,general,P12004,PROLIFERATING CELL NUCLEAR ANTIGEN
2kbr,4.6,18-mer,general,Q9Y6N9,HARMONIN
2pyy,4.6,GLU,refined,D0VWX9,IONOTROPIC GLUTAMATE RECEPTOR BACTERIAL HOMOLOGUE
2v87,4.6,13-mer,general,P21784,VDJ RECOMBINATION-ACTIVATING PROTEIN 2
3iqg,4.6,5-mer,general,P45040,CYSTEINE SYNTHASE
3k0h,4.6,5-mer,general,P38398,BREAST CANCER TYPE 1 SUSCEPTIBILITY PROTEIN
4jal,4.6,SAH,refined,P0AGJ7,TRNA (CYTIDINE(34)-2'-O)-METHYLTRANSFERASE
4prd,4.6,11-mer,general,C5MK56,MHC CLASS I ANTIGEN
4prh,4.6,11-mer,general,C5MK56,MHC CLASS I ANTIGEN
4v1c,4.6,7-mer,general,Q9NTG7,NAD-DEPENDENT PROTEIN DEACETYLASE SIRTUIN-3
4z2p,4.6,12-mer,general,A9D857,AVIDIN
5ixt,4.6,17-mer,general,P47735,RECEPTOR-LIKE PROTEIN KINASE 5
2xs8,4.61,18-mer,general,Q8WUM4,PROGRAMMED CELL DEATH 6-INTERACTING PROTEIN
4io4,4.61,SER,refined,E9P5T5,AVGLUR1 LIGAND BINDING DOMAIN
5ulp,4.61,KB1,refined,B3U3M3,MRNA CAP 0-1 NS5-TYPE METHYLTRANSFERASE
6g0q,4.61,11-mer,general,O60885,BROMODOMAIN-CONTAINING PROTEIN 4
1l0a,4.62,18-mer,general,Q13114,TNF RECEPTOR ASSOCIATED FACTOR 3
1sm3,4.62,13-mer,general,P01723,SM3 ANTIBODY
2a25,4.62,13-mer,general,Q8IUQ4,E3 UBIQUITIN-PROTEIN LIGASE
2k00,4.62,15-mer,general,P54939,TALIN-1
2rol,4.62,12-mer,general,Q8TE68,EPIDERMAL GROWTH FACTOR RECEPTOR
3tcy,4.62,PHE,general,P30967,PHENYLALANINE-4-HYDROXYLASE
3tk2,4.62,PHE,refined,P30967,PHENYLALANINE-4-HYDROXYLASE
4e35,4.62,10-mer,general,Q9HD26,GOLGI-ASSOCIATED PDZ AND COILED-COIL MOTIF-CONTAINI
4os7,4.62,15-mer,general,P00749,PLASMINOGEN
4ynl,4.62,6-mer,refined,P27709,HETEROCYST DIFFERENTIATION CONTROL PROTEIN
6bhe,4.62,18-mer,general,Q15047,HISTONE-LYSINE N-METHYLTRANSFERASE SETDB1
2rqu,4.63,19-mer,general,Q9ULH1,DDEF1_SH3
3v43,4.63,18-mer,general,Q92794,HISTONE ACETYLTRANSFERASE KAT6A
4os5,4.63,15-mer,general,P00749,PLASMINOGEN
5moc,4.63,12-mer,general,P31947,14-3-3 PROTEIN SIGMA
3rqg,4.64,13-mer,general,Q9BUL8,PROGRAMMED CELL DEATH PROTEIN 10
4myh,4.64,GSH,general,P40416,TRANSPORTER
5e4w,4.64,9-mer,general,P0AA27,THIOREDOXIN-1
5uxn,4.64,TYR,general,Q9I000,PHOSPHO-2-DEHYDRO-3-DEOXYHEPTONATE ALDOLASE
2w12,4.65,WR2,general,P83512,METALLOPROTEINASE
4j78,4.65,5-mer,general,P41811,COATOMER SUBUNIT BETA
5awu,4.65,11-mer,general,Q9BQI5,SH3-CONTAINING GRB2-LIKE PROTEIN 3-INTERACTING PROTEIN 1
5w94,4.65,6-mer,general,P40090,MAU2 CHROMATID COHESION FACTOR HOMOLOG
2aoj,4.66,10-mer,general,P04587,HIV-1 PROTEASE
2ca8,4.66,GSH,refined,P30113,GLUTATHIONE S-TRANSFERASE
2l3r,4.66,11-mer,general,Q96T88,E3 UBIQUITIN-PROTEIN LIGASE
3h1z,4.66,15-mer,general,P62944,AP-2 COMPLEX SUBUNIT BETA-1
3pkn,4.66,14-mer,general,P11940,POLYADENYLATE-BINDING PROTEIN
4hso,4.66,TYR,general,Q9K169,PHOSPHO-2-DEHYDRO-3-DEOXYHEPTONATE ALDOLASE
4o42,4.66,15-mer,general,O14646,CHROMODOMAIN-HELICASE-DNA-BINDING PROTEIN 1
4tt2,4.66,6-mer,refined,Q6PL18,ATPASE FAMILY AAA DOMAIN-CONTAINING PROTEIN 2
5lhu,4.66,HIS,general,P9WMN1,ATP PHOSPHORIBOSYLTRANSFERASE
1f47,4.67,17-mer,general,P77173,CELL DIVISION PROTEIN ZIPA
2h23,4.67,SAH,general,Q43088,"RIBULOSE-1,5 BISPHOSPHATE CARBOXYLASE/OXYGENASE"
5znr,4.67,17-mer,general,B9H0V2,SHORT LIFE FAMILY PROTEIN
1ol1,4.68,6-mer,general,P24941,CELL DIVISION PROTEIN KINASE 2
2ypo,4.68,PHE,refined,O53512,PHOSPHO-2-DEHYDRO-3-DEOXYHEPTONATE ALDOLASE
3gl6,4.68,9-mer,general,P29375,LYSINE-SPECIFIC DEMETHYLASE 5A
3qs4,4.68,TRP,general,O67854,TRANSPORTER
3uef,4.68,12-mer,general,O15392,BACULOVIRAL IAP REPEAT-CONTAINING PROTEIN 5
4l58,4.68,12-mer,general,Q8IZD2,HISTONE-LYSINE N-METHYLTRANSFERASE MLL5
4ymg,4.68,SAM,refined,Q9HGR1,PUTATIVE SAM-DEPENDENT O-METHYLTRANFERASE
6bm6,4.68,SAH,refined,P13009,METHIONINE SYNTHASE
4j84,4.69,5-mer,general,P41811,COATOMER SUBUNIT BETA
4z89,4.69,17-mer,general,P91645,"RIM-BINDING PROTEIN, ISOFORM F"
5jr6,4.69,5-mer,general,Q8IKT5,"PEPTIDASE, PUTATIVE"
5znp,4.69,15-mer,general,B9H0V2,SHORT LIFE FAMILY PROTEIN
1om2,4.7,11-mer,general,Q62760,PROTEIN (MITOCHONDRIAL IMPORT RECEPTOR SUBUNIT
2mwo,4.7,15-mer,general,Q12888,TUMOR SUPPRESSOR P53-BINDING PROTEIN 1
3ij1,4.7,11-mer,general,O75530,POLYCOMB PROTEIN
3p2k,4.7,SAM,general,A8C927,16S RRNA METHYLASE
3pab,4.7,8-mer,general,P01901,"H-2 CLASS I HISTOCOMPATIBILITY ANTIGEN, K-B"
3tg5,4.7,11-mer,general,Q9NRG4,N-LYSINE METHYLTRANSFERASE SMYD2
3uij,4.7,15-mer,general,O15392,BACULOVIRAL IAP REPEAT-CONTAINING PROTEIN 5
5ixq,4.7,12-mer,general,P47735,RECEPTOR-LIKE PROTEIN KINASE 5
5tdw,4.7,11-mer,general,P36124,SET DOMAIN-CONTAINING PROTEIN 3
2ig0,4.71,10-mer,general,Q12888,TUMOR SUPPRESSOR P53-BINDING PROTEIN 1
2ndg,4.71,13-mer,general,P42568,PROTEIN AF-9
3ny3,4.71,4-mer,general,Q8IWV8,E3 UBIQUITIN-PROTEIN LIGASE
3qs5,4.71,TRP,general,O67854,TRANSPORTER
4gvc,4.71,8-mer,general,Q13009,T-LYMPHOMA INVASION AND METASTASIS-INDUCING PROTEIN 1
4yb5,4.71,HIS,refined,Q5HSJ4,ATP PHOSPHORIBOSYLTRANSFERASE
5gwz,4.71,6-mer,general,P0C6V6,PEDV MAIN PROTEASE
5nne,4.71,11-mer,general,O60885,BROMODOMAIN-CONTAINING PROTEIN 4
6cd8,4.71,4-mer,general,Q8IVV7,GLUCOSE-INDUCED DEGRADATION PROTEIN 4 HOMOLOG
6evn,4.71,9-mer,refined,O15460,PROLYL 4-HYDROXYLASE
1urc,4.72,6-mer,general,P24941,CELL DIVISION PROTEIN KINASE 2
3d9k,4.72,14-mer,general,Q9UPN6,RNA-BINDING PROTEIN 16
3f6g,4.72,ILE,refined,Q8F3Q1,ALPHA-ISOPROPYLMALATE SYNTHASE
3f6h,4.72,ILE,general,Q8F3Q1,ALPHA-ISOPROPYLMALATE SYNTHASE
3f9w,4.72,10-mer,general,Q9NQR1,N-LYSINE METHYLTRANSFERASE KMT5A
3omg,4.72,8-mer,general,Q7KZF4,STAPHYLOCOCCAL NUCLEASE DOMAIN-CONTAINING PROTEIN 1
4zw7,4.72,4SZ,refined,O96935,AMINOPEPTIDASE
6asz,4.72,6-mer,general,P05205,HETEROCHROMATIN PROTEIN 1
6e49,4.72,17-mer,general,P15873,PROLIFERATING CELL NUCLEAR ANTIGEN
1br8,4.74,12-mer,general,P01008,ANTITHROMBIN-III
1qaq,4.74,SFG,general,P13956,ERMC' RRNA METHYLTRANSFERASE
3hg1,4.74,10-mer,general,Q8WLS4,MHC CLASS I ANTIGEN
3kfn,4.74,3TL,general,Q903N5,HIV-1 PROTEASE
3lcv,4.74,SAM,general,Q7M0R2,SISOMICIN-GENTAMICIN RESISTANCE METHYLASE SGM
3puk,4.74,10-mer,general,Q60770,SYNTAXIN-BINDING PROTEIN 3
3rl7,4.74,11-mer,general,Q12959,DISKS LARGE HOMOLOG 1
3zmz,4.74,6-mer,general,O60341,LYSINE-SPECIFIC HISTONE DEMETHYLASE 1A
4nxq,4.74,8-mer,general,Q13009,T-LYMPHOMA INVASION AND METASTASIS-INDUCING PROTEIN 1
5ful,4.74,SAH,general,Q3UKX1,PROTEIN ARGININE N-METHYLTRANSFERASE 2
5zmq,4.74,4-mer,general,Q32ZE1,SERINE PROTEASE SUBUNIT NS2B
6dub,4.74,6-mer,general,Q5VVY1,ALPHA N-TERMINAL PROTEIN METHYLTRANSFERASE 1B
3nim,4.75,4-mer,refined,P19812,E3 UBIQUITIN-PROTEIN LIGASE
4ds1,4.75,11-mer,general,Q02647,LIGHT CHAIN
4mnx,4.75,14-mer,general,P00749,PLASMINOGEN
3hdk,4.76,2NC,general,P03369,HIV-1 PROTEASE
3twv,4.76,16-mer,general,Q9H2K2,TANKYRASE-2
4au7,4.76,SAH,general,Q6Q783,HISTONE-LYSINE N-METHYLTRANSFERASE SUV420H2
4uub,4.76,9-mer,general,Q6DHI5,NAD-DEPENDENT PROTEIN DEACYLASE SIRTUIN-5
4z8a,4.76,17-mer,general,P91645,"RIM-BINDING PROTEIN, ISOFORM F"
1str,4.77,6-mer,refined,P22629,STREPTAVIDIN
2b2v,4.77,16-mer,general,O14646,CHROMODOMAIN-HELICASE-DNA-BINDING PROTEIN 1
2x4o,4.77,9-mer,general,P01892,"HLA CLASS I HISTOCOMPATIBILITY ANTIGEN, A-2 ALPHA CHAIN"
2x4r,4.77,9-mer,general,P01892,"HLA CLASS I HISTOCOMPATIBILITY ANTIGEN, A-2 ALPHA CHAIN"
2y1n,4.77,12-mer,general,P22681,E3 UBIQUITIN-PROTEIN LIGASE
3cyy,4.77,9-mer,general,Q07157,TIGHT JUNCTION PROTEIN ZO-1
3iqu,4.77,6-mer,refined,P31947,14-3-3 PROTEIN SIGMA
3mkf,4.77,CZ7,general,P0AD64,BETA-LACTAMASE
3rqe,4.77,14-mer,general,Q9BUL8,PROGRAMMED CELL DEATH PROTEIN 10
4j09,4.77,6-mer,general,P0A722,ACYL-[ACYL-CARRIER-PROTEIN]--UDP-N-ACETYLGLUCOSAMIN
4odp,4.77,16-mer,general,Q5SLE7,PEPTIDYL-PROLYL CIS-TRANS ISOMERASE
5wqd,4.77,16-mer,general,Q15554,TELOMERIC REPEAT-BINDING FACTOR 2
5yba,4.77,8-mer,general,A2DT06,MYB1 PEPTIDE
6bj3,4.77,9-mer,general,P30685,"HLA CLASS I HISTOCOMPATIBILITY ANTIGEN, B-35 ALPHA"
2rr4,4.78,10-mer,general,Q9H0M4,ZINC FINGER CW-TYPE PWWP DOMAIN PROTEIN 1
5zuj,4.78,15-mer,general,Q9Y4K3,TNF RECEPTOR-ASSOCIATED FACTOR 6
6fbw,4.78,8-mer,general,P31947,14-3-3 PROTEIN SIGMA
1eed,4.79,0EO,general,P11838,ENDOTHIAPEPSIN
4j8b,4.79,6-mer,general,Q96WV5,COATOMER ALPHA SUBUNIT
4k78,4.79,10-mer,general,Q9HD26,GOLGI-ASSOCIATED PDZ AND COILED-COIL MOTIF-CONTAINI
1azg,4.8,14-mer,general,P27986,PRO-PRO-ARG-PRO-LEU-PRO-VAL-ALA-PRO-GLY-SER-SER
3iiy,4.8,11-mer,general,O75530,POLYCOMB PROTEIN
3stj,4.8,7-mer,general,P39099,PROTEASE DEGQ
4dkt,4.8,5-mer,general,Q9UM07,PROTEIN-ARGININE DEIMINASE TYPE-4
5c6v,4.8,11-mer,general,Q5NBT9,ASPR2 PROTEIN
5jeo,4.8,19-mer,general,Q14653,ROTAVIRUS NSP1 PEPTIDE
5jzi,4.8,10-mer,refined,P01892,"HLA CLASS I HISTOCOMPATIBILITY ANTIGEN, A-2 ALPHA CHAIN"
5iaw,4.81,10-mer,general,Q96RI1,BILE ACID RECEPTOR
5iy4,4.81,16-mer,general,P12004,PROLIFERATING CELL NUCLEAR ANTIGEN
1njt,4.82,6-mer,general,P16753,CAPSID PROTEIN
1xff,4.82,GLU,refined,P17169,GLUCOSAMINE-FRUCTOSE-6-PHOSPHATE
2a0t,4.82,10-mer,general,P22216,PROTEIN KINASE SPK1
2l0i,4.82,14-mer,general,Q05543,REGULATOR OF TY1 TRANSPOSITION PROTEIN 103
2l11,4.82,15-mer,general,Q13185,CHROMOBOX PROTEIN HOMOLOG 3
2ms4,4.82,9-mer,general,P62937,PEPTIDYL-PROLYL CIS-TRANS ISOMERASE
2xqq,4.82,7-mer,general,Q96FJ2,LIGHT CHAIN
3fbr,4.82,9-mer,general,P23874,PROTEIN HIPA
4fys,4.82,6-mer,refined,P15144,AMINOPEPTIDASE
4io6,4.82,MET,refined,E9P5T5,AVGLUR1 LIGAND BINDING DOMAIN
5lvf,4.82,16-mer,general,Q05543,REGULATOR OF TY1 TRANSPOSITION PROTEIN 103
6h2t,4.82,GLU,refined,P96257,LIPOPROTEIN
3ds0,4.83,12-mer,general,Q72497,CAPSID PROTEIN
4k6y,4.83,10-mer,general,Q9HD26,GOLGI-ASSOCIATED PDZ AND COILED-COIL MOTIF-CONTAINI
4nmo,4.83,10-mer,general,Q9HD26,GOLGI-ASSOCIATED PDZ AND COILED-COIL MOTIF-CONTAINI
4aif,4.84,7-mer,general,O00170,AH RECEPTOR-INTERACTING PROTEIN
4yje,4.84,11-mer,general,P25054,ADENOMATOUS POLYPOSIS COLI PROTEIN
5e1b,4.84,6-mer,general,Q9BV86,N-TERMINAL XAA-PRO-LYS N-METHYLTRANSFERASE 1
5vwi,4.84,8-mer,general,Q14160,PROTEIN SCRIBBLE HOMOLOG
1jws,4.85,13-mer,general,P01903,"HLA CLASS II HISTOCOMPATIBILITY ANTIGEN, DR ALPHA CHAIN"
1n51,4.85,4-mer,refined,P15034,AMINOPEPTIDASE
3f70,4.85,MLZ,refined,Q969R5,LETHAL(3)MALIGNANT BRAIN TUMOR-LIKE 2 PROTEIN
3h52,4.85,19-mer,general,P04150,GLUCOCORTICOID RECEPTOR
3k05,4.85,5-mer,general,Q14676,MEDIATOR OF DNA DAMAGE CHECKPOINT PROTEIN 1
3wp1,4.85,17-mer,general,P31016,DISKS LARGE HOMOLOG 4
4ikn,4.85,6-mer,general,P53676,AP-3 COMPLEX SUBUNIT MU-1
4nmt,4.85,10-mer,general,Q9HD26,GOLGI-ASSOCIATED PDZ AND COILED-COIL MOTIF-CONTAINI
5yc3,4.85,9-mer,general,Q9M2B4,PHD FINGER PROTEIN ALFIN-LIKE 3
3hfv,4.87,MTY,general,O95363,"PHENYLALANYL-TRNA SYNTHETASE, MITOCHONDRIAL"
3l3z,4.87,12-mer,general,P10275,ANDROGEN RECEPTOR
4i2z,4.87,10-mer,general,G5EG62,PROTEIN UNC-45
4os4,4.87,15-mer,general,P00749,PLASMINOGEN
4rra,4.87,A3T,refined,Q9YFY3,THREONINE--TRNA LIGASE
4y3b,4.87,7-mer,general,P31947,14-3-3 PROTEIN SIGMA
3ij0,4.88,11-mer,general,O75530,POLYCOMB PROTEIN
3lp4,4.88,LYS,refined,P05089,ARGINASE-1
1ilq,4.89,19-mer,general,P10145,INTERLEUKIN-8 PRECURSOR
1p1q,4.89,AMQ,core,P19491,GLUTAMATE RECEPTOR 2
2aoc,4.89,2NC,refined,P04587,HIV-1 PROTEASE
2lsk,4.89,16-mer,general,Q9UBZ9,DNA REPAIR PROTEIN REV1
3hfz,4.89,MTY,general,P27001,PHENYLALANYL-TRNA SYNTHETASE ALPHA CHAIN
3m8u,4.89,GDS,refined,B8F653,HEME-BINDING PROTEIN A
3nij,4.89,4-mer,general,P19812,E3 UBIQUITIN-PROTEIN LIGASE
3qs6,4.89,TRP,general,O67854,TRANSPORTER
4f14,4.89,13-mer,general,O76041,NEBULETTE
4pgh,4.89,SAM,general,C5YH12,CAFFEIC ACID O-METHYLTRANSFERASE
4pnu,4.89,2VD,refined,U6NCW5,DNA POLYMERASE III SUBUNIT BETA
4qh8,4.89,13-mer,general,Q24117,LIGHT CHAIN
4wj7,4.89,13-mer,general,Q9BSQ5,MALCAVERNIN
5hbn,4.89,RPI,refined,P37571,NEGATIVE REGULATOR OF GENETIC COMPETENCE CLPC/MECB
5j7w,4.89,MTX,refined,Q834R3,THYMIDYLATE SYNTHASE
6am8,4.89,TRP,general,Q8U093,TRYPTOPHAN SYNTHASE BETA CHAIN 1
5npr,4.9,9-mer,general,O15294,UDP-N-ACETYLGLUCOSAMINE--PEPTIDE N
3ibc,4.91,5-mer,general,P55210,CASPASE-7 (CASP-7)
3nin,4.91,5-mer,general,P19812,E3 UBIQUITIN-PROTEIN LIGASE
3rdv,4.91,8-mer,general,P30622,CAP-GLY DOMAIN-CONTAINING LINKER PROTEIN 1
4apo,4.91,6-mer,general,O00170,AH RECEPTOR-INTERACTING PROTEIN
4c0r,4.91,GDS,general,M2L4D8,PUTATIVE AMINO ACID BINDING PROTEIN
4rqi,4.91,18-mer,general,Q15554,TELOMERIC REPEAT-BINDING FACTOR 2
1ff1,4.92,11-mer,general,P42566,EPIDERMAL GROWTH FACTOR RECEPTOR
1nlt,4.92,7-mer,general,P25491,MITOCHONDRIAL PROTEIN IMPORT PROTEIN MAS5
3chd,4.92,WRG,general,Q873X9,CHITINASE
3k15,4.92,5-mer,general,P38398,BREAST CANCER TYPE 1 SUSCEPTIBILITY PROTEIN
4j47,4.92,4-mer,refined,P98170,E3 UBIQUITIN-PROTEIN LIGASE
5gmi,4.92,19-mer,general,Q99JX3,GOLGI REASSEMBLY-STACKING PROTEIN 2
5yc4,4.92,9-mer,general,Q9M2B4,PHD FINGER PROTEIN ALFIN-LIKE 3
3iqj,4.93,10-mer,general,P31947,14-3-3 PROTEIN SIGMA
5t6j,4.93,13-mer,general,Q04477,KINETOCHORE PROTEIN SPC24
6azl,4.93,11-mer,general,P01834,LIGHT CHAIN
1r2b,4.94,17-mer,general,P41182,B-CELL LYMPHOMA 6 PROTEIN
2vpe,4.94,9-mer,refined,Q9Y3Y4,PYGOPUS HOMOLOG 1
3dow,4.94,12-mer,general,O95166,GAMMA-AMINOBUTYRIC ACID RECEPTOR-ASSOCIATED PROTEIN
4mnv,4.94,14-mer,general,P00749,PLASMINOGEN
4nms,4.94,10-mer,general,Q9HD26,GOLGI-ASSOCIATED PDZ AND COILED-COIL MOTIF-CONTAINI
4ts1,4.94,TYR,refined,P00952,TYROSYL-TRNA SYNTHETASE
5yc2,4.94,18-mer,general,Q12306,"UBIQUITIN-LIKE PROTEIN SMT3,BOUQUET FORMATION PROTEIN 4"
6f34,4.94,ARG,general,Q5L1G5,TRANSPORTER
2x95,4.95,X95,refined,Q10714,ANGIOTENSIN-CONVERTING ENZYME
3mxr,4.95,CZ8,general,P0AD64,BETA-LACTAMASE
4bup,4.95,SAM,refined,Q3U8K7,HISTONE-LYSINE N-METHYLTRANSFERASE SUV420H1
4nmv,4.95,10-mer,general,Q9HD26,GOLGI-ASSOCIATED PDZ AND COILED-COIL MOTIF-CONTAINI
5w7i,4.95,10-mer,general,Q8IUH5,PALMITOYLTRANSFERASE ZDHHC17
1elr,4.96,6-mer,refined,P31948,TPR2A-DOMAIN OF HOP
1nlp,4.96,8-mer,general,P00525,C-SRC
1pg2,4.96,MET,general,P00959,METHIONYL-TRNA SYNTHETASE
3m5a,4.96,11-mer,general,Q8WTS6,HISTONE-LYSINE N-METHYLTRANSFERASE SETD7
3mmr,4.96,ABH,general,Q8I384,ARGINASE
5ajo,4.96,17-mer,general,Q10471,POLYPEPTIDE N-ACETYLGALACTOSAMINYLTRANSFERASE 2
5fjx,4.96,8-mer,general,P43621,COATOMER SUBUNIT DELTA
3uik,4.97,10-mer,general,O15392,BACULOVIRAL IAP REPEAT-CONTAINING PROTEIN 5
3zn0,4.97,6-mer,general,O60341,LYSINE-SPECIFIC HISTONE DEMETHYLASE 1A
4in9,4.97,4-mer,refined,D0EM77,KARILYSIN PROTEASE
6drt,4.97,13-mer,general,P04525,DNA POLYMERASE CLAMP
2gfa,4.98,10-mer,general,O75164,LYSINE-SPECIFIC DEMETHYLASE 4A
2h2h,4.98,11-mer,general,Q9WYW0,NAD-DEPENDENT DEACETYLASE
2vr3,4.98,13-mer,general,Q2G015,CLUMPING FACTOR A
4wv6,4.98,14-mer,general,P52292,IMPORTIN SUBUNIT ALPHA-1
1j4p,4.99,13-mer,general,P22216,PROTEIN KINASE SPK1
1k3n,4.99,13-mer,general,P22216,PROTEIN KINASE SPK1
3gjs,4.99,5-mer,general,P42574,CASPASE-3
3wp0,4.99,15-mer,general,P31016,DISKS LARGE HOMOLOG 4
4qc1,4.99,11-mer,general,Q9UIF8,BROMODOMAIN ADJACENT TO ZINC FINGER DOMAIN PROTEIN 2B
1f8a,5.0,7-mer,general,Q13526,PEPTIDYL-PROLYL CIS-TRANS ISOMERASE
1hqf,5.0,HAR,general,P07824,ARGINASE
1jm4,5.0,11-mer,general,Q92831,HISTONE ACETYLTRANSFERASE KAT2B
1jpl,5.0,12-mer,general,Q9NZ52,ADP-RIBOSYLATION FACTOR BINDING PROTEIN GGA3
1oai,5.0,9-mer,general,Q9UBU9,NUCLEAR RNA EXPORT FACTOR
1pip,5.0,7-mer,general,P00784,PAPAIN
1sts,5.0,7-mer,general,P22629,STREPTAVIDIN
1zhl,5.0,13-mer,general,P30685,"HLA CLASS I HISTOCOMPATIBILITY ANTIGEN, B-35 ALPHA"
2aig,5.0,0GR,general,P34179,ADAMALYSIN II
2jqi,5.0,10-mer,general,P22216,PROTEIN KINASE SPK1
2kbs,5.0,8-mer,general,Q9Y6N9,HARMONIN
2w6u,5.0,7-mer,general,P48632,FERRIPYOVERDINE RECEPTOR
2w76,5.0,6-mer,general,P48632,FERRIPYOVERDINE RECEPTOR
3dvp,5.0,10-mer,general,Q24117,LIGHT CHAIN
3omc,5.0,8-mer,general,Q7KZF4,STAPHYLOCOCCAL NUCLEASE DOMAIN-CONTAINING PROTEIN 1
3p9m,5.0,8-mer,refined,P01901,"H-2 CLASS I HISTOCOMPATIBILITY ANTIGEN, K-B"
3sv9,5.0,SV6,general,A8DG50,NS3/4A PROTEASE
3uii,5.0,10-mer,general,O15392,BACULOVIRAL IAP REPEAT-CONTAINING PROTEIN 5
4czs,5.0,5-mer,refined,P81461,CONCANAVALIN-A
4iu4,5.0,S2C,general,Q6TUJ5,ARGINASE
4o62,5.0,11-mer,general,Q504Y3,ZINC FINGER CW-TYPE PWWP DOMAIN PROTEIN 2
5c7e,5.0,11-mer,general,Q5NBT9,ASPR2 PROTEIN
5x54,5.0,5-mer,refined,Q14145,KELCH-LIKE ECH-ASSOCIATED PROTEIN 1
6axj,5.0,11-mer,general,P53930,PROTEIN AF-9
3mxs,5.01,CZ9,general,P0AD64,BETA-LACTAMASE
3tfk,5.01,9-mer,general,P01897,H2-LD SBM2
5ick,5.01,11-mer,general,Q96RI1,BILE ACID RECEPTOR
1u9l,5.02,13-mer,general,P03003,TRANSCRIPTION ELONGATION PROTEIN NUSA
2d0k,5.02,FOL,refined,P00379,DIHYDROFOLATE REDUCTASE
2m3m,5.02,11-mer,general,Q12959,DISKS LARGE HOMOLOG 1
4dow,5.02,12-mer,general,Q9Z1N2,ORIGIN RECOGNITION COMPLEX SUBUNIT 1
4est,5.02,5-mer,general,P00772,ELASTASE
4mz6,5.02,13-mer,general,P33316,DEOXYURIDINE 5'-TRIPHOSPHATE NUCLEOTIDOHYDROLASE
4w9l,5.02,3JJ,core,Q15370,TRANSCRIPTION ELONGATION FACTOR B POLYPEPTIDE 2
5ff6,5.02,12-mer,general,P01834,LIGHT CHAIN
5iok,5.02,8-mer,general,P35189,TRANSCRIPTION INITIATION FACTOR TFIID SUBUNIT 14
2qt5,5.03,9-mer,general,P97879,GLUTAMATE RECEPTOR-INTERACTING PROTEIN 1
3aje,5.03,THR,general,Q970S6,UNCHARACTERIZED PROTEIN
4io5,5.03,ALA,refined,E9P5T5,AVGLUR1 LIGAND BINDING DOMAIN
4jjq,5.03,10-mer,general,Q93009,UBIQUITIN
4trz,5.03,4-mer,general,P56817,BETA-SECRETASE 1
4y7r,5.03,8-mer,general,P61964,WD REPEAT-CONTAINING PROTEIN 5
5huy,5.03,12-mer,general,P52293,IMPORTIN SUBUNIT ALPHA-1
5mlw,5.03,11-mer,general,P12004,PROLIFERATING CELL NUCLEAR ANTIGEN
6b27,5.03,14-mer,general,Q6ZMT1,SH3 AND CYSTEINE-RICH DOMAIN-CONTAINING PROTEIN 2
6bhd,5.03,18-mer,general,Q15047,HISTONE-LYSINE N-METHYLTRANSFERASE SETDB1
6emu,5.03,SAM,general,Q5JD38,TRNA (GUANINE(9)-/ADENINE(9)-N1)-METHYLTRANSFERASE
6fby,5.03,8-mer,general,P31947,14-3-3 PROTEIN SIGMA
6fmi,5.03,DV2,general,Q15370,TRANSCRIPTION ELONGATION FACTOR B POLYPEPTIDE 2
2h2g,5.04,11-mer,general,Q9WYW0,NAD-DEPENDENT DEACETYLASE
2jmj,5.04,10-mer,general,Q08465,PROTEIN YNG1
2w85,5.04,12-mer,general,O75381,PEROXISOMAL MEMBRANE ANCHOR PROTEIN PEX14
4uu5,5.04,17-mer,general,Q8N3R9,MAGUK P55 SUBFAMILY MEMBER 5
4z7n,5.04,4-mer,general,P08514,INTEGRIN ALPHA-IIB
4z7o,5.04,4-mer,general,P08514,INTEGRIN ALPHA-IIB
5lyn,5.04,7-mer,refined,Q12118,SMALL GLUTAMINE-RICH TETRATRICOPEPTIDE REPEAT-CONTAINING
5ovp,5.04,7-mer,refined,Q9JLU4,SH3 AND MULTIPLE ANKYRIN REPEAT DOMAINS PROTEIN 3
6ayn,5.04,11-mer,general,P01834,LIGHT CHAIN
2n9e,5.05,15-mer,general,Q96RL1,BRCA1-A COMPLEX SUBUNIT RAP80
3hxd,5.05,BD7,general,Q08602,TRANSFERASE
3sxu,5.05,5-mer,general,P28905,DNA POLYMERASE III SUBUNIT CHI
3uzd,5.05,17-mer,general,P61981,14-3-3 PROTEIN GAMMA
4fmq,5.05,17-mer,general,P28482,MITOGEN-ACTIVATED PROTEIN KINASE
4kvm,5.05,5-mer,general,O74985,N-TERMINAL ACETYLTRANSFERASE A COMPLEX SUBUNIT NAT1
4pnw,5.05,2VM,general,U6NCW5,DNA POLYMERASE III SUBUNIT BETA
4wci,5.05,16-mer,general,Q9Y5K6,CD2-ASSOCIATED PROTEIN
5lb7,5.05,9-mer,general,Q8BG40,KATANIN P80 WD40 REPEAT-CONTAINING SUBUNIT B1
5xhs,5.05,3-mer,general,Q9NXA8,NAD-DEPENDENT DEACYLASE SIRTUIN-5
6b67,5.05,7-mer,general,P35813,PROTEIN PHOSPHATASE 1A
6bmi,5.05,SER,general,O59010,425AA LONG HYPOTHETICAL PROTON GLUTAMATE SYMPORT
6eww,5.05,8-mer,general,P63104,14-3-3 PROTEIN ZETA/DELTA
2h6k,5.06,8-mer,general,P61964,WD REPEAT-CONTAINING PROTEIN 5
2ipo,5.06,1IP,general,P0A786,ASPARTATE CARBAMOYLTRANSFERASE
2vwf,5.06,15-mer,general,P62993,GROWTH FACTOR RECEPTOR-BOUND PROTEIN 2
3p9h,5.06,11-mer,general,Q99816,TUMOR SUSCEPTIBILITY GENE 101 PROTEIN
4j7i,5.06,11-mer,general,Q8WTS6,HISTONE-LYSINE N-METHYLTRANSFERASE SETD7
5a2i,5.06,6-mer,refined,P01801,IG LAMBDA-1 CHAIN V REGION S43
5icy,5.06,12-mer,general,P01834,LIGHT CHAIN
6axp,5.07,11-mer,general,P01834,LIGHT CHAIN
3snd,5.08,6-mer,general,P0C6U8,3C-LIKE PROTEINASE
4od7,5.08,9-mer,general,B4EZ68,THIOL:DISULFIDE INTERCHANGE PROTEIN
5gmj,5.08,19-mer,general,Q99JX3,GOLGI REASSEMBLY-STACKING PROTEIN 2
1nw7,5.09,SAH,refined,P14751,MODIFICATION METHYLASE RSRI
2y1o,5.09,T26,general,P14900,UDP-N-ACETYLMURAMOYLALANINE-D-GLUTAMATE LIGASE
3hbo,5.09,2NC,general,P03369,HIV-1 PROTEASE
3o4l,5.09,9-mer,general,Q8WLS4,MHC CLASS I ANTIGEN
4utv,5.09,9-mer,general,Q6DHI5,NAD-DEPENDENT PROTEIN DEACYLASE SIRTUIN-5
5h5s,5.09,14-mer,general,P36969,PHOSPHOLIPID HYDROPEROXIDE GLUTATHIONE PEROXIDASE
5hkh,5.09,9-mer,general,P61960,UBIQUITIN-FOLD MODIFIER 1
6e86,5.09,8-mer,general,Q8IYH5,ZZ-TYPE ZINC FINGER-CONTAINING PROTEIN 3
1rlp,5.1,9-mer,general,P00523,TYROSINE-PROTEIN KINASE
1rlq,5.1,9-mer,general,P00523,TYROSINE-PROTEIN KINASE
1vj6,5.1,10-mer,general,Q64512,PROTEIN-TYROSINE-PHOSPHATASE
1x8s,5.1,12-mer,general,O97111,CG5884-PA
2d1x,5.1,15-mer,general,Q14247,CORTACTIN ISOFORM A
2m41,5.1,15-mer,general,Q96RK0,PROTEIN CAPICUA HOMOLOG
2pnx,5.1,12-mer,general,Q9UNL4,INHIBITOR OF GROWTH PROTEIN 4
2r02,5.1,11-mer,general,Q8WUM4,PROGRAMMED CELL DEATH 6-INTERACTING PROTEIN
3bxs,5.1,DRS,general,P03369,HIV-1 PROTEASE
3p4v,5.1,PMX,refined,P00918,CARBONIC ANHYDRASE
3qw8,5.1,5-mer,general,A5HZZ9,BOTULINUM NEUROTOXIN A
3u3f,5.1,17-mer,general,Q14289,PROTEIN-TYROSINE KINASE 2 BETA
3ujb,5.1,SAH,general,Q6T755,PHOSPHOETHANOLAMINE N-METHYLTRANSFERASE
3zvy,5.1,8-mer,general,Q96T88,E3 UBIQUITIN-PROTEIN LIGASE
4cdr,5.1,9-mer,general,O15294,UDP-N-ACETYLGLUCOSAMINE--PEPTIDE N
4ejf,5.1,18-mer,general,P55212,CASPASE-6
4h3q,5.1,13-mer,general,P28482,MITOGEN-ACTIVATED PROTEIN KINASE
4iho,5.1,9-mer,general,P01899,"H-2 CLASS I HISTOCOMPATIBILITY ANTIGEN, D-B"
4tk3,5.1,11-mer,general,Q03555,GEPHYRIN
4tk4,5.1,11-mer,general,Q03555,GEPHYRIN
4ux9,5.1,12-mer,general,P45983,MITOGEN-ACTIVATED PROTEIN KINASE
5iv2,5.1,12-mer,general,P01834,LIGHT CHAIN
2h6q,5.11,9-mer,general,P61964,WD REPEAT-CONTAINING PROTEIN 5
3k4d,5.11,EVA,refined,P05804,BETA-GLUCURONIDASE
4gly,5.11,14-mer,general,P00749,PLASMINOGEN
4qfl,5.11,2-mer,refined,A7Y7W1,TRANSPORTER
5kej,5.11,GTX,refined,------,GLUTATHIONE S-TRANSFERASE
6f0y,5.11,15-mer,general,P32447,HISTONE CHAPERONE ASF1
1qaw,5.12,TRP,refined,Q9X6J6,TRP RNA-BINDING ATTENUATION PROTEIN
2web,5.12,PP4,refined,P00798,PENICILLOPEPSIN
2y8o,5.12,14-mer,general,Q16539,MITOGEN-ACTIVATED PROTEIN KINASE
3nkx,5.12,10-mer,general,P63104,14-3-3 PROTEIN ZETA/DELTA
5y1u,5.12,12-mer,general,Q09028,HISTONE-BINDING PROTEIN RBBP4
6bh8,5.12,RDF,general,O75844,CAAX PRENYL PROTEASE 1 HOMOLOG
2kwn,5.13,15-mer,general,Q92784,HISTONE PEPTIDE
2x4t,5.13,9-mer,general,P01892,"HLA CLASS I HISTOCOMPATIBILITY ANTIGEN, A-2 ALPHA CHAIN"
3s9e,5.13,GLU,refined,P42264,"GLUTAMATE RECEPTOR, IONOTROPIC KAINATE 3"
4ezt,5.13,9-mer,general,P0A6Y8,CHAPERONE PROTEIN DNAK
5hda,5.13,9-mer,general,Q15326,ZINC FINGER MYND DOMAIN-CONTAINING PROTEIN 11
1pmx,5.14,16-mer,general,P05019,INSULIN-LIKE GROWTH FACTOR IB
1zzz,5.14,0IV,general,P00760,TRYPSIN
2lct,5.14,13-mer,general,P15498,PROTO-ONCOGENE VAV
3sow,5.14,9-mer,general,Q96T88,E3 UBIQUITIN-PROTEIN LIGASE
3wuu,5.14,14-mer,general,Q53EZ4,CENTROSOMAL PROTEIN OF 55 KDA
5btr,5.14,5-mer,general,Q96EB6,"NAD-DEPENDENT PROTEIN DEACETYLASE SIRTUIN-1,NAD-DEP"
5kva,5.14,SAM,refined,C5Z4W3,CAFFEOYL-COA O-METHYLTRANSFERASE
6gzl,5.14,17-mer,general,P63167,LIGHT CHAIN
1kna,5.15,15-mer,general,P05205,HETEROCHROMATIN PROTEIN 1
1pb8,5.15,DSN,refined,P35439,"GLUTAMATE RECEPTOR IONOTROPIC, NMDA 1"
2knh,5.15,18-mer,general,Q06455,PROTEIN CBFA2T1
2r03,5.15,8-mer,general,Q8WUM4,PROGRAMMED CELL DEATH 6-INTERACTING PROTEIN
2r05,5.15,11-mer,general,Q8WUM4,PROGRAMMED CELL DEATH 6-INTERACTING PROTEIN
2xrw,5.15,14-mer,general,A1L4K2,MITOGEN-ACTIVATED PROTEIN KINASE
2xs0,5.15,14-mer,general,P45983,MITOGEN-ACTIVATED PROTEIN KINASE
3b95,5.15,15-mer,general,Q5VT56,EUCHROMATIC HISTONE-LYSINE N-METHYLTRANSFERASE 1
3e6k,5.15,ABH,general,P05089,ARGINASE-1
3p8e,5.15,LN7,general,O94760,"N(G),N(G)-DIMETHYLARGININE DIMETHYLAMINOHYDROLASE 1"
4jpx,5.15,PHE,refined,P30967,PHENYLALANINE-4-HYDROXYLASE
5gp7,5.15,10-mer,general,O95271,TANKYRASE-1
1jqd,5.16,SAH,general,P50135,HISTAMINE N-METHYLTRANSFERASE
2ltv,5.16,12-mer,general,P46937,65 KDA YES-ASSOCIATED PROTEIN
3lqi,5.16,9-mer,general,Q03164,MLL1 PHD3-BROMO
6mjf,5.16,SAH,refined,------,DBOPHM
2ynn,5.17,8-mer,general,P41811,COATOMER SUBUNIT BETA
3eht,5.17,16-mer,general,P0AEX9,MALTOSE-BINDING PERIPLASMIC PROTEIN
3nzx,5.17,5-mer,general,P23639,PROTEASOME SUBUNIT ALPHA
3uvw,5.17,12-mer,general,O60885,BROMODOMAIN-CONTAINING PROTEIN 4
3wuv,5.17,14-mer,general,Q53EZ4,CENTROSOMAL PROTEIN OF 55 KDA
4h3b,5.17,10-mer,general,P53779,MITOGEN-ACTIVATED PROTEIN KINASE
5svi,5.17,8-mer,general,Q14149,MORC FAMILY CW-TYPE ZINC FINGER PROTEIN 3
6evo,5.17,9-mer,general,O15460,PROLYL 4-HYDROXYLASE
3iqv,5.18,6-mer,general,P31947,14-3-3 PROTEIN SIGMA
2mnz,5.19,10-mer,general,Q9UGL1,LYSINE-SPECIFIC DEMETHYLASE 5B
2nxm,5.19,10-mer,general,O38732,HIV-1 PROTEASE
3t4p,5.19,4-mer,general,G1C2I2,O-ACETYL SERINE SULFHYDRYLASE
3twr,5.19,16-mer,general,Q9H2K2,TANKYRASE-2
4ezz,5.19,7-mer,refined,P0A6Y8,CHAPERONE PROTEIN DNAK
4g0l,5.19,GSH,general,P42620,PROTEIN YQJG
4qok,5.19,10-mer,general,P01892,"HLA CLASS I HISTOCOMPATIBILITY ANTIGEN, A-2 ALPHA CHAIN"
3ov1,5.2,5-mer,refined,P62993,GROWTH FACTOR RECEPTOR-BOUND PROTEIN 2
3t7g,5.2,17-mer,general,P38862,UBIQUITIN-LIKE MODIFIER-ACTIVATING ENZYME ATG7
4ezq,5.2,9-mer,general,P0A6Y8,CHAPERONE PROTEIN DNAK
4ezr,5.2,8-mer,refined,P0A6Y8,CHAPERONE PROTEIN DNAK
5emb,5.2,8-mer,general,Q8K4V4,SORTING NEXIN-27
5lu2,5.2,13-mer,general,P31947,14-3-3 PROTEIN SIGMA
1nw5,5.21,SAM,refined,P14751,MODIFICATION METHYLASE RSRI
1ox9,5.21,11-mer,general,P25663,STRINGENT STARVATION PROTEIN B
4je8,5.21,3-mer,refined,Q9FV53,PEPTIDE DEFORMYLASE
6g84,5.21,16-mer,general,Q00684,TYROSINE-PROTEIN PHOSPHATASE CDC14
6g85,5.21,16-mer,general,Q00684,TYROSINE-PROTEIN PHOSPHATASE CDC14
1f3j,5.22,14-mer,general,P04228,H-2 CLASS II HISTOCOMPATIBILITY ANTIGEN
1irs,5.22,11-mer,general,P35568,IRS-1
1zea,5.22,9-mer,refined,A2NHM3,ANTIBODY FAB FRAGMENT
2koh,5.22,16-mer,general,Q99NH2,PARTITIONING DEFECTIVE 3 HOMOLOG
2qbx,5.22,12-mer,general,P29323,EPHRIN TYPE-B RECEPTOR 2
3ds3,5.22,12-mer,general,Q72497,CAPSID PROTEIN
3h85,5.22,8-mer,general,P84092,AP-2 COMPLEX SUBUNIT MU-1
3nti,5.22,13-mer,general,P25823,MATERNAL PROTEIN TUDOR
3qxt,5.22,MTX,refined,------,ANTI-METHOTREXATE CDR1-3 GRAFT VHH
5ksv,5.22,15-mer,general,O19705,MHC CLASS II HLA-DQ-ALPHA CHAIN
5u6k,5.22,13-mer,general,Q6ZQF0,DNA TOPOISOMERASE 2-BINDING PROTEIN 1
1b4z,5.23,3-mer,refined,P06202,OLIGO-PEPTIDE BINDING PROTEIN
5ema,5.23,8-mer,general,Q8K4V4,SORTING NEXIN-27
5zms,5.23,4-mer,general,Q32ZE1,SERINE PROTEASE SUBUNIT NS2B
2k3w,5.24,16-mer,general,Q9UN37,VACUOLAR PROTEIN SORTING-ASSOCIATING PROTEIN 4A
2lsr,5.24,16-mer,general,Q9Y6N9,HARMONIN
3aw0,5.24,6-mer,general,P0C6U8,3C-LIKE PROTEINASE
3m59,5.24,11-mer,general,Q8WTS6,HISTONE-LYSINE N-METHYLTRANSFERASE SETD7
4e81,5.24,10-mer,general,P0A6Y8,CHAPERONE PROTEIN DNAK
4utx,5.24,9-mer,general,Q6DHI5,NAD-DEPENDENT PROTEIN DEACYLASE SIRTUIN-5
4uua,5.24,9-mer,general,Q6DHI5,NAD-DEPENDENT PROTEIN DEACYLASE SIRTUIN-5
4x6s,5.24,11-mer,general,Q14451,GROWTH FACTOR RECEPTOR-BOUND PROTEIN 7
4zv1,5.24,ARG,refined,------,ANCQR
5hjd,5.24,7-mer,general,P42568,PROTEIN AF-9
5n7x,5.24,12-mer,general,P22629,STREPTAVIDIN
6cf6,5.24,13-mer,general,Q6PFX9,TANKYRASE-1
1okw,5.25,7-mer,general,P24941,CELL DIVISION PROTEIN KINASE 2
2pv3,5.25,12-mer,general,P0ABZ6,CHAPERONE SURA
2xl2,5.25,14-mer,general,P61965,WD REPEAT-CONTAINING PROTEIN 5
2xl3,5.25,14-mer,general,P61965,WD REPEAT-CONTAINING PROTEIN 5
3r24,5.25,SAM,refined,P0C6X7,3C-LIKE PROTEINASE
3u1i,5.25,5-mer,general,Q5UB51,SERINE PROTEASE SUBUNIT NS2B
4j2c,5.25,17-mer,general,O43752,SYNTAXIN-6
5twj,5.25,SAM,refined,B7MFQ9,RIBOSOMAL RNA LARGE SUBUNIT METHYLTRANSFERASE H
5xup,5.25,12-mer,general,P54274,TELOMERIC REPEAT-BINDING FACTOR 1
6fc6,5.25,11-mer,general,P11709,NUCLEAR FUSION PROTEIN BIK1
3twx,5.26,16-mer,general,Q9H2K2,TANKYRASE-2
4l1u,5.26,13-mer,general,Q92541,RNA POLYMERASE-ASSOCIATED PROTEIN RTF1 HOMOLOG
5gs9,5.26,ARG,refined,Q8WTX7,GATS-LIKE PROTEIN 3
5vlk,5.26,11-mer,general,Q8NBP7,PROPROTEIN CONVERTASE SUBTILISIN/KEXIN TYPE 9
6fdp,5.26,9-mer,general,Q9H6T3,RNA POLYMERASE II-ASSOCIATED PROTEIN 3
2lsv,5.27,9-mer,general,P25638,TPR REPEAT-CONTAINING PROTEIN ASSOCIATED WITH HSP90
3g2u,5.27,13-mer,general,Q9UJY5,ADP-RIBOSYLATION FACTOR-BINDING PROTEIN GGA1
4r6w,5.27,SAH,general,Q6T755,PHOSPHOETHANOLAMINE N-METHYLTRANSFERASE
4r6x,5.27,SAH,general,Q6T755,PHOSPHOETHANOLAMINE N-METHYLTRANSFERASE
4zx6,5.27,4U6,general,O96935,AMINOPEPTIDASE
5ir1,5.27,12-mer,general,P01834,LIGHT CHAIN
5mxo,5.27,3-mer,general,P31947,14-3-3 PROTEIN SIGMA
1b46,5.28,3-mer,refined,P06202,OLIGO-PEPTIDE BINDING PROTEIN
1ckb,5.28,10-mer,general,Q64010,C-CRK N-TERMINAL SH3 DOMAIN
1s5q,5.28,16-mer,general,Q05195,MAD PROTEIN
3coj,5.28,13-mer,general,P38398,BREAST CANCER TYPE 1 SUSCEPTIBILITY PROTEIN
3hxc,5.28,BD6,general,Q08602,TRANSFERASE
3t4h,5.28,MD5,general,P05050,ALPHA-KETOGLUTARATE-DEPENDENT DIOXYGENASE ALKB
4gxl,5.28,14-mer,general,O00214,GALECTIN-8
4j46,5.28,4-mer,refined,P98170,E3 UBIQUITIN-PROTEIN LIGASE
5e0m,5.28,13-mer,general,Q24117,LIGHT CHAIN
5g5f,5.28,GSH,refined,------,GLUTATHIONE S-TRANSFERASE
3che,5.29,4-mer,general,Q873X9,CHITINASE
4u0g,5.29,7-mer,general,P9WPC3,ATP-DEPENDENT CLP PROTEASE PROTEOLYTIC SUBUNIT
5y59,5.29,12-mer,general,Q04437,ATP-DEPENDENT DNA HELICASE II SUBUNIT 2
1p4u,5.3,13-mer,general,Q9NZ52,ADP-RIBOSYLATION FACTOR BINDING PROTEIN GGA3
1pdq,5.3,18-mer,general,P26017,POLYCOMB PROTEIN
1yxd,5.3,LYS,general,P0A6L2,DIHYDRODIPICOLINATE SYNTHASE
2fsa,5.3,15-mer,general,Q7Z7D6,BROMODOMAIN PHD FINGER TRANSCRIPTION FACTOR
2gph,5.3,16-mer,general,P63086,MITOGEN-ACTIVATED PROTEIN KINASE
2ke1,5.3,10-mer,general,O43918,AUTOIMMUNE REGULATOR
2m3o,5.3,11-mer,general,P46934,E3 UBIQUITIN-PROTEIN LIGASE
3btr,5.3,15-mer,general,P52293,IMPORTIN SUBUNIT ALPHA-1
3ebb,5.3,10-mer,general,Q9Y263,PHOSPHOLIPASE A2-ACTIVATING PROTEIN
3hs8,5.3,12-mer,general,Q6PEE6,"ADAPTOR PROTEIN COMPLEX AP-2, ALPHA 2 SUBUNIT"
3p9l,5.3,8-mer,refined,P01901,"H-2 CLASS I HISTOCOMPATIBILITY ANTIGEN, K-B"
3upv,5.3,7-mer,refined,P15705,HEAT SHOCK PROTEIN STI1
4dx9,5.3,15-mer,general,O14713,INTEGRIN BETA-1-BINDING PROTEIN 1
4nuf,5.3,16-mer,general,K0BGG6,TRANSPORTER
4oem,5.3,2-mer,general,P53634,DIPEPTIDYL PEPTIDASE 1 HEAVY CHAIN
4x1q,5.3,10-mer,general,P00749,PLASMINOGEN
4z0d,5.3,13-mer,general,------,APICAL MEMBRANE ANTIGEN 1
4z0e,5.3,13-mer,general,------,APICAL MEMBRANE ANTIGEN 1
5ajp,5.3,17-mer,general,Q10471,POLYPEPTIDE N-ACETYLGALACTOSAMINYLTRANSFERASE 2
5dah,5.3,11-mer,general,P55197,PROTEIN AF-10
5icz,5.3,12-mer,general,P01834,LIGHT CHAIN
5v3r,5.3,18-mer,general,Q8WUM4,PROGRAMMED CELL DEATH 6-INTERACTING PROTEIN
5vnb,5.3,10-mer,general,O95619,YEATS DOMAIN-CONTAINING PROTEIN 4
3m53,5.31,11-mer,general,Q8WTS6,HISTONE-LYSINE N-METHYLTRANSFERASE SETD7
3v2o,5.31,19-mer,general,Q9H9E1,ANKYRIN REPEAT FAMILY A PROTEIN 2
4mzk,5.31,19-mer,general,Q8I4W8,MYOSIN A TAIL DOMAIN INTERACTING PROTEIN
4wvt,5.31,6-mer,general,P98170,E3 UBIQUITIN-PROTEIN LIGASE
5d0j,5.31,9-mer,general,Q14451,GROWTH FACTOR RECEPTOR-BOUND PROTEIN 7
6ezi,5.31,10-mer,general,Q5T2W1,NA(+)/H(+) EXCHANGE REGULATORY COFACTOR NHE-RF3
2w9r,5.32,11-mer,general,P0A8Q6,ATP-DEPENDENT CLP PROTEASE ADAPTER PROTEIN CLPS
3uig,5.32,15-mer,general,O15392,BACULOVIRAL IAP REPEAT-CONTAINING PROTEIN 5
4us3,5.32,TRP,refined,Q9KDT3,TRANSPORTER
4us4,5.32,TRP,general,Q9KDT3,TRANSPORTER
5mlo,5.32,15-mer,general,P12004,PROLIFERATING CELL NUCLEAR ANTIGEN
6h1u,5.32,ASP,refined,P96257,LIPOPROTEIN
2c80,5.33,GTX,refined,P30113,GLUTATHIONE S-TRANSFERASE
3gjq,5.33,5-mer,general,P42574,CASPASE-3
3hxe,5.33,BD8,general,Q08602,TRANSFERASE
3ml4,5.33,13-mer,general,Q18PE0,PROTEIN DOK-7
3q1x,5.33,SER,refined,Q9U8X2,SERINE ACETYLTRANSFERASE
3rzi,5.33,TRP,general,O53512,PHOSPHO-2-DEHYDRO-3-DEOXYHEPTONATE ALDOLASE
5cqx,5.33,15-mer,general,P0AE70,ENDORIBONUCLEASE MAZF
5n8e,5.33,13-mer,general,P22629,STREPTAVIDIN
6fav,5.33,8-mer,general,P31947,14-3-3 PROTEIN SIGMA
1aqc,5.34,10-mer,general,Q02410,X11
1hee,5.34,LHY,refined,P00730,CARBOXYPEPTIDASE A
1jwu,5.34,13-mer,general,P01903,"HLA CLASS II HISTOCOMPATIBILITY ANTIGEN, DR ALPHA CHAIN"
3vb5,5.34,5-mer,general,P0C6U8,3C-LIKE PROTEINASE
3zyr,5.34,8-mer,general,G1EUI6,LECTIN
4wrq,5.34,18-mer,general,P63104,14-3-3 PROTEIN ZETA/DELTA
5wp5,5.34,SAH,refined,Q944H0,PHOSPHOMETHYLETHANOLAMINE N-METHYLTRANSFERASE 2
1wb0,5.35,5-mer,general,Q13231,CHITOTRIOSIDASE-1
2h13,5.35,10-mer,general,P61964,WD REPEAT-CONTAINING PROTEIN 5
2ltz,5.35,15-mer,general,Q9HAU4,E3 UBIQUITIN-PROTEIN LIGASE
3e9b,5.35,S2C,general,P07824,ARGINASE
3v2x,5.35,11-mer,general,Q9H9E1,ANKYRIN REPEAT FAMILY A PROTEIN 2
4blb,5.35,17-mer,general,P0AEX9,MALTOSE-BINDING PERIPLASMIC PROTEIN
4ep2,5.35,8-mer,general,P03369,HIV-1 PROTEASE
4k76,5.35,10-mer,general,Q9HD26,GOLGI-ASSOCIATED PDZ AND COILED-COIL MOTIF-CONTAINI
4lkd,5.35,4-mer,general,Q05097,LECTIN
4rcp,5.35,5-mer,general,P53350,SERINE/THREONINE-PROTEIN KINASE PLK1
1oy7,5.36,9-mer,general,Q96CA5,BACULOVIRAL IAP REPEAT-CONTAINING PROTEIN 7
2qlj,5.36,5-mer,general,P55210,CASPASE-7 (CASP-7)
3bv9,5.36,6-mer,core,P00734,THROMBIN
3u3z,5.36,4-mer,general,Q8NEM0,MICROCEPHALIN
2h2d,5.37,18-mer,general,Q9WYW0,NAD-DEPENDENT DEACETYLASE
3chf,5.37,5-mer,general,Q873X9,CHITINASE
3lqj,5.37,9-mer,general,Q03164,MLL1 PHD3-BROMO
4lke,5.37,4-mer,general,Q05097,LECTIN
4lkf,5.37,4-mer,general,Q05097,LECTIN
4xc2,5.37,11-mer,general,Q6IAW1,GABA(A) RECEPTOR-ASSOCIATED PROTEIN
5dpw,5.37,14-mer,general,Q9BXW4,LIGHT CHAIN
1thr,5.38,13-mer,general,P00734,THROMBIN
2h2j,5.38,SFG,general,Q43088,"RIBULOSE-1,5 BISPHOSPHATE CARBOXYLASE/OXYGENASE"
2lty,5.38,15-mer,general,Q96PU5,E3 UBIQUITIN-PROTEIN LIGASE
2m0o,5.38,11-mer,general,O43189,PHD FINGER PROTEIN 1
3sw9,5.38,12-mer,general,Q9H9B1,HISTONE-LYSINE N-METHYLTRANSFERASE EHMT1
3tww,5.38,16-mer,general,Q9H2K2,TANKYRASE-2
3zyb,5.38,4-mer,general,Q05097,LECTIN
2ltx,5.39,15-mer,general,Q9HCE7,E3 UBIQUITIN-PROTEIN LIGASE
3so6,5.39,14-mer,general,D3ZAR1,LDL RECEPTOR ADAPTOR PROTEIN
4z88,5.39,17-mer,general,Q9W0K0,"RIM-BINDING PROTEIN, ISOFORM F"
5e1d,5.39,6-mer,general,Q9BV86,N-TERMINAL XAA-PRO-LYS N-METHYLTRANSFERASE 1
6f08,5.39,13-mer,general,P63104,14-3-3 PROTEIN ZETA/DELTA
1ow6,5.4,13-mer,general,Q05397,FOCAL ADHESION KINASE 1
1ow7,5.4,13-mer,general,Q05397,FOCAL ADHESION KINASE 1
1ow8,5.4,13-mer,general,Q05397,FOCAL ADHESION KINASE 1
1pz5,5.4,8-mer,refined,A2NHM3,ANTIBODY FAB FRAGMENT
2f35,5.4,UBC,refined,P22756,"GLUTAMATE RECEPTOR, IONOTROPIC KAINATE 1"
3ken,5.4,ZZD,general,P52732,KINESIN-LIKE PROTEIN KIF11
3m57,5.4,11-mer,general,Q8WTS6,HISTONE-LYSINE N-METHYLTRANSFERASE SETD7
4aph,5.4,8-mer,general,P12821,ANGIOTENSIN-CONVERTING ENZYME
4m3p,5.4,HCS,refined,Q93088,BETAINE--HOMOCYSTEINE S-METHYLTRANSFERASE 1
4nwd,5.4,2QD,general,P42264,"GLUTAMATE RECEPTOR, IONOTROPIC KAINATE 3"
4rqz,5.4,10-mer,general,H9UXC8,PROTEASE DEGS
5fjw,5.4,9-mer,general,P43621,COATOMER SUBUNIT DELTA
5lax,5.4,15-mer,general,P01903,"HLA CLASS II HISTOCOMPATIBILITY ANTIGEN, DR ALPHA CHAIN"
5yid,5.4,K95,general,Q8I6V3,PLASMEPSIN II
6bj2,5.4,9-mer,general,Q6IRV4,TCR 589 ALPHA CHAIN
1y3a,5.41,16-mer,general,P63096,"GUANINE NUCLEOTIDE-BINDING PROTEIN G(I), ALPHA-1"
2mps,5.41,16-mer,general,Q00987,E3 UBIQUITIN-PROTEIN LIGASE
3tjh,5.41,9-mer,general,P01897,H2-LD SBM2
4fgt,5.41,4-mer,general,P04818,THYMIDYLATE SYNTHASE
4kmd,5.41,17-mer,general,Q9UMX1,SUFU
5yv5,5.41,18-mer,general,I6V0C7,ATPASE RIL
6mil,5.41,19-mer,general,P42568,PROTEIN AF-9
1nu8,5.42,3-mer,general,P27487,DIPEPTIDYL PEPTIDASE 4
2wa8,5.42,10-mer,general,P0A8Q6,ATP-DEPENDENT CLP PROTEASE ADAPTER PROTEIN CLPS
3ob1,5.42,12-mer,general,O43597,12-MERIC PEPTIDE FROM PROTEIN SPROUTY HOMOLOG 2
1fq7,5.43,2Y3,general,P07267,SACCHAROPEPSIN
1y98,5.43,12-mer,general,P38398,BREAST CANCER TYPE 1 SUSCEPTIBILITY PROTEIN
3ivv,5.43,10-mer,general,O43791,SPECKLE-TYPE POZ PROTEIN
3k0k,5.43,4-mer,general,P38398,BREAST CANCER TYPE 1 SUSCEPTIBILITY PROTEIN
3qlc,5.43,15-mer,general,P46100,TRANSCRIPTIONAL REGULATOR
3s7f,5.43,13-mer,general,Q9NRG4,N-LYSINE METHYLTRANSFERASE SMYD2
4b60,5.43,17-mer,general,P14738,FIBRONECTIN-BINDING PROTEIN A
4ofb,5.43,14-mer,general,P38398,BREAST CANCER TYPE 1 SUSCEPTIBILITY PROTEIN
4tmp,5.43,11-mer,general,P42568,PROTEIN AF-9
5e1o,5.43,6-mer,general,Q9BV86,N-TERMINAL XAA-PRO-LYS N-METHYLTRANSFERASE 1
5ksx,5.43,7AM,general,P14324,FARNESYL PYROPHOSPHATE SYNTHASE
6a6w,5.43,17-mer,general,O60158,BOUQUET FORMATION PROTEIN 4
2q6f,5.44,6-mer,refined,Q3Y5H1,INFECTIOUS BRONCHITIS VIRUS (IBV) MAIN PROTEASE
2wr8,5.44,SAH,refined,O58212,UNCHARACTERIZED PROTEIN
3lp7,5.44,HAR,refined,P05089,ARGINASE-1
3run,5.44,7-mer,general,P00720,LYSOZYME
4j26,5.44,12-mer,general,Q92731,ESTROGEN RECEPTOR
4rsp,5.44,5-mer,general,V9TU12,ORF1A
5ave,5.44,SER,refined,------,METHYL-ACCEPTING CHEMOTAXIS (MCP) SIGNALING DOMAIN PROTEIN
5e3a,5.44,5-mer,refined,Q9NY33,DIPEPTIDYL PEPTIDASE 3
5tbn,5.44,12-mer,general,Q9BVI0,PHD FINGER PROTEIN 20
5uxm,5.44,TRP,general,Q9I000,PHOSPHO-2-DEHYDRO-3-DEOXYHEPTONATE ALDOLASE
6buu,5.44,10-mer,general,P31749,RAC-ALPHA SERINE/THREONINE-PROTEIN KINASE
6d1u,5.44,20-mer,general,P0AEY0,"MALTOSE-BINDING PERIPLASMIC PROTEIN,RECEPTOR ACTIVITY"
6fau,5.44,8-mer,general,P31947,14-3-3 PROTEIN SIGMA
3mi3,5.45,LYS,refined,Q9Y823,"HOMOCITRATE SYNTHASE, MITOCHONDRIAL"
1b4h,5.46,3-mer,refined,P06202,OLIGO-PEPTIDE BINDING PROTEIN
1lf8,5.46,12-mer,general,Q9NZ52,ADP-RIBOSYLATION FACTOR BINDING PROTEIN GGA3
3gbq,5.46,10-mer,general,Q60631,GRB2
4gw5,5.46,12-mer,general,P01834,LIGHT CHAIN
1nlo,5.47,9-mer,general,P00525,C-SRC
2r0z,5.47,6-mer,refined,A2NHM3,ANTIBODY FAB FRAGMENT
3pd2,5.47,A3S,general,Q9UZ14,THREONYL-TRNA SYNTHETASE
4j77,5.47,6-mer,general,P41811,COATOMER SUBUNIT BETA
4rrq,5.47,A3S,general,Q9UZ14,THREONYL-TRNA SYNTHETASE
4x3e,5.47,13-mer,general,O75530,POLYCOMB PROTEIN
5fb0,5.47,15-mer,general,P23497,NUCLEAR AUTOANTIGEN SP-100
5gu4,5.47,9-mer,general,P02879,RICIN
2co0,5.48,15-mer,general,P61964,WD REPEAT-CONTAINING PROTEIN 5
2qic,5.48,12-mer,general,Q9UK53,INHIBITOR OF GROWTH PROTEIN 1
3m58,5.48,11-mer,general,Q8WTS6,HISTONE-LYSINE N-METHYLTRANSFERASE SETD7
4ifi,5.48,6-mer,general,P38398,BREAST CANCER TYPE 1 SUSCEPTIBILITY PROTEIN
4n7h,5.48,13-mer,general,P46934,E3 UBIQUITIN-PROTEIN LIGASE
4uc5,5.48,PHE,refined,Q9K169,PHOSPHO-2-DEHYDRO-3-DEOXYHEPTONATE ALDOLASE
4x8p,5.48,12-mer,general,Q9UBL3,SET1/ASH2 HISTONE METHYLTRANSFERASE COMPLEX SUBUNIT
5mav,5.48,19-mer,general,P12004,PROLIFERATING CELL NUCLEAR ANTIGEN
5vwk,5.48,8-mer,general,Q14160,PROTEIN SCRIBBLE HOMOLOG
1uef,5.49,13-mer,general,P97465,DOCKING PROTEIN 1
2r3y,5.49,10-mer,general,P0AEE3,PROTEASE DEGS
5tq1,5.49,11-mer,general,P08487,PHOSPHODIESTERASE
5w6u,5.49,12-mer,general,P03452,HEMAGGLUTININ
6cen,5.49,7-mer,general,Q9BZ95,HISTONE-LYSINE N-METHYLTRANSFERASE NSD3
6f29,5.49,CGW,general,P42264,"GLUTAMATE RECEPTOR, IONOTROPIC KAINATE 3"
2ajb,5.5,0QG,general,P22411,DIPEPTIDYL PEPTIDASE 4
3c1n,5.5,THR,general,Q57991,PROBABLE ASPARTOKINASE
6hpg,5.5,8-mer,general,F4KCL7,OUTER ENVELOPE PROTEIN 64
1t08,5.51,15-mer,general,P35222,BETA-CATENIN
1xh3,5.51,14-mer,general,P30685,"HLA CLASS I HISTOCOMPATIBILITY ANTIGEN, B-35 ALPHA"
3u51,5.51,6-mer,general,P00523,TYROSINE-PROTEIN KINASE
4i9c,5.51,5-mer,general,P71002,RESPONSE REGULATOR
4zba,5.51,GDS,refined,A0A0R4,ML032222A IGLUR
5zu0,5.51,SAH,general,Q54S83,PROTEIN ARGININE METHYLTRANSFERASE NDUFAF7 HOMOLOG
5zzw,5.51,SAH,general,Q54S83,PROTEIN ARGININE METHYLTRANSFERASE NDUFAF7 HOMOLOG
6gfz,5.51,EXE,refined,Q15370,TRANSCRIPTION ELONGATION FACTOR B POLYPEPTIDE 2
1oe7,5.52,GSH,general,P30113,GLUTATHIONE S-TRANSFERASE
1oe8,5.52,GSH,refined,P30114,GLUTATHIONE S-TRANSFERASE
1tl9,5.52,4-mer,general,P97571,"CALPAIN-1, CATALYTIC SUBUNIT"
2ez5,5.52,11-mer,general,Q9VVI3,E3 UBIQUITIN-PROTEIN LIGASE
2l8j,5.52,18-mer,general,Q9H0R8,GAMMA-AMINOBUTYRIC ACID RECEPTOR-ASSOCIATED PROTEIN
2vnf,5.52,10-mer,general,Q9UNL4,INHIBITOR OF GROWTH PROTEIN 4
3eys,5.52,6-mer,general,A2NHM3,ANTIBODY FAB FRAGMENT
3i97,5.52,8DR,general,O14786,NEUROPILIN-1
3tws,5.52,16-mer,general,Q9H2K2,TANKYRASE-2
4j5c,5.52,7I6,general,P30405,PEPTIDYL-PROLYL CIS-TRANS ISOMERASE
4qqi,5.52,17-mer,general,Q9H9E1,ANKYRIN REPEAT FAMILY A PROTEIN 2
5ixf,5.52,14-mer,general,O75886,SIGNAL TRANSDUCING ADAPTER MOLECULE 2
5w1w,5.52,9-mer,general,P13747,"HLA CLASS I HISTOCOMPATIBILITY ANTIGEN, ALPHA"
6fi5,5.52,8-mer,general,P31947,14-3-3 PROTEIN SIGMA
4fmo,5.53,8-mer,general,P38920,DNA MISMATCH REPAIR PROTEIN MLH1
1h26,5.54,11-mer,general,P24941,CELL DIVISION PROTEIN KINASE 2
1r5w,5.54,13-mer,general,P04224,"H-2 CLASS II HISTOCOMPATIBILITY ANTIGEN, E-K ALPHA"
2idk,5.54,C2F,general,P13255,GLYCINE N-METHYLTRANSFERASE
2olb,5.54,3-mer,refined,P06202,OLIGO-PEPTIDE BINDING PROTEIN
2y7i,5.54,ARG,refined,Q8ZKA9,STM4351
3ggw,5.54,12-mer,general,------,LIGHT CHAIN
3iqq,5.54,12-mer,general,P02638,PROTEIN S100-B
4ba3,5.54,12-mer,general,P52293,IMPORTIN SUBUNIT ALPHA-1
5azg,5.54,10-mer,general,Q09490,PROTEIN LGG-1
5n8j,5.54,12-mer,general,P22629,STREPTAVIDIN
2c2l,5.55,10-mer,general,Q9DCJ0,CARBOXY TERMINUS OF HSP70-INTERACTING PROTEIN
5jy0,5.55,4-mer,general,F8WQK8,ASP/GLU-SPECIFIC DIPEPTIDYL-PEPTIDASE
4esg,5.56,17-mer,general,P61964,WD REPEAT-CONTAINING PROTEIN 5
2f6j,5.57,15-mer,general,Q7Z7D6,BROMODOMAIN PHD FINGER TRANSCRIPTION FACTOR
2fuu,5.57,15-mer,general,P61836,BROMODOMAIN PHD FINGER TRANSCRIPTION FACTOR
2lgf,5.57,15-mer,general,P62158,CALMODULIN
3coz,5.57,54H,core,P0A5R0,PANTOTHENATE SYNTHETASE
5d1n,5.57,SAH,general,C7Q5P8,UNCHARACTERIZED PROTEIN
5em9,5.57,8-mer,general,Q8K4V4,SORTING NEXIN-27
5vzu,5.57,17-mer,general,P63208,S-PHASE KINASE-ASSOCIATED PROTEIN 1
6au5,5.57,11-mer,general,P01834,LIGHT CHAIN
6chh,5.57,F0P,general,P40261,NICOTINAMIDE N-METHYLTRANSFERASE
6faw,5.57,8-mer,general,P31947,14-3-3 PROTEIN SIGMA
3su5,5.58,SU3,refined,A8DG50,NS3/4A PROTEASE
4iur,5.58,15-mer,general,Q9XI47,SAWADEE HOMEODOMAIN HOMOLOG 1
1fo0,5.59,8-mer,refined,P01901,"H-2 CLASS I HISTOCOMPATIBILITY ANTIGEN, K-B"
3nzi,5.59,7-mer,general,Q92743,SERINE PROTEASE HTRA1
5d2a,5.59,12-mer,general,Q9HYN5,LECTIN
5mgx,5.59,8-mer,general,Q14318,YEAST HSP90 C-TERMINUS
1h27,5.6,11-mer,general,P24941,CELL DIVISION PROTEIN KINASE 2
1kne,5.6,15-mer,general,P05205,HETEROCHROMATIN PROTEIN 1
1o9d,5.6,5-mer,general,P93343,PROTEIN C
2bz8,5.6,11-mer,general,Q96B97,SH3-DOMAIN KINASE BINDING PROTEIN 1
3cbp,5.6,SFG,general,Q8WTS6,HISTONE-LYSINE N-METHYLTRANSFERASE SETD7
4eqj,5.6,8-mer,general,P03369,HIV-1 PROTEASE
4os1,5.6,15-mer,general,P00749,PLASMINOGEN
4q6f,5.6,5-mer,general,Q9UIF9,BROMODOMAIN ADJACENT TO ZINC FINGER DOMAIN PROTEIN 2A
6cdc,5.6,4-mer,general,Q8IVV7,GLUCOSE-INDUCED DEGRADATION PROTEIN 4 HOMOLOG
1a08,5.62,4-mer,general,P12931,TYROSINE-PROTEIN KINASE
1aqi,5.62,SAH,general,P14385,ADENINE-N6-DNA-METHYLTRANSFERASE TAQI
1fyr,5.62,5-mer,general,P29354,GROWTH FACTOR RECEPTOR-BOUND PROTEIN 2
1uti,5.62,16-mer,general,O89100,GRB2-RELATED ADAPTOR PROTEIN 2
2z5t,5.62,15-mer,general,Q4V944,MDM4 PROTEIN
3c6w,5.62,12-mer,general,Q8WYH8,INHIBITOR OF GROWTH PROTEIN 5
3twu,5.62,16-mer,general,Q9H2K2,TANKYRASE-2
4htp,5.62,11-mer,general,P49917,DNA LIGASE
4j48,5.62,4-mer,refined,P98170,E3 UBIQUITIN-PROTEIN LIGASE
4jiz,5.62,8-mer,general,Q9H8S9,MOB KINASE ACTIVATOR 1A
4mzl,5.62,18-mer,general,Q8I4W8,MYOSIN A TAIL DOMAIN INTERACTING PROTEIN
4oz1,5.62,10-mer,general,Q14498,RNA-BINDING PROTEIN 39
5icv,5.62,5-mer,general,Q9H7X0,N-ALPHA-ACETYLTRANSFERASE 60
1vwl,5.63,9-mer,general,P22629,STREPTAVIDIN
3bux,5.63,13-mer,general,P08581,HEPATOCYTE GROWTH FACTOR
1f57,5.64,DCY,refined,P00730,CARBOXYPEPTIDASE A
2n1g,5.64,16-mer,general,Q9UBZ9,DNA REPAIR PROTEIN REV1
3fwv,5.64,6-mer,refined,P31948,HSC70/HSP90-ORGANIZING PROTEIN
3s8l,5.64,5-mer,refined,P62993,GROWTH FACTOR RECEPTOR-BOUND PROTEIN 2
4ft2,5.64,15-mer,general,Q9AXT8,DNA (CYTOSINE-5)-METHYLTRANSFERASE 1
5jin,5.64,11-mer,general,Q96KQ7,HISTONE-LYSINE N-METHYLTRANSFERASE EHMT2
6azk,5.64,11-mer,general,P01834,LIGHT CHAIN
6fmp,5.64,8-mer,general,Q14145,KELCH-LIKE ECH-ASSOCIATED PROTEIN 1
1hq5,5.65,S2C,general,P07824,ARGINASE
3sn8,5.65,S89,general,P0C6U8,3C-LIKE PROTEINASE
4ezy,5.65,7-mer,general,P0A6Y8,CHAPERONE PROTEIN DNAK
4iuu,5.65,15-mer,general,Q9XI47,SAWADEE HOMEODOMAIN HOMOLOG 1
5zoo,5.65,14-mer,general,P56524,HISTONE DEACETYLASE
2aod,5.66,2NC,refined,P04587,HIV-1 PROTEASE
2azm,5.66,10-mer,general,Q14676,MEDIATOR OF DNA DAMAGE CHECKPOINT PROTEIN 1
2nxd,5.66,10-mer,general,O38732,HIV-1 PROTEASE
2r3c,5.66,17-mer,general,------,GP41 N-PEPTIDE
2x97,5.66,RX4,refined,Q10714,ANGIOTENSIN-CONVERTING ENZYME
2z5s,5.66,15-mer,general,Q4V944,MDM4 PROTEIN
3ery,5.66,9-mer,refined,Q02218,H-2 CLASS I HISTOCOMPATIBILITY ANTIGEN
3g2w,5.66,14-mer,general,Q9UJY5,ADP-RIBOSYLATION FACTOR-BINDING PROTEIN GGA1
3p4f,5.66,11-mer,general,P61964,WD REPEAT-CONTAINING PROTEIN 5
3t6r,5.66,7-mer,general,Q96T88,E3 UBIQUITIN-PROTEIN LIGASE
4n7g,5.66,11-mer,general,P63104,14-3-3 PROTEIN ZETA/DELTA
4pr5,5.66,11-mer,general,P30685,"HLA CLASS I HISTOCOMPATIBILITY ANTIGEN, B-35 ALPHA"
4pra,5.66,11-mer,general,C5MK56,MHC CLASS I ANTIGEN
4prn,5.66,11-mer,general,P30685,"HLA CLASS I HISTOCOMPATIBILITY ANTIGEN, B-35 ALPHA"
4prp,5.66,11-mer,general,C5MK56,MHC CLASS I ANTIGEN
4xek,5.66,19-mer,general,Q14289,PROTEIN-TYROSINE KINASE 2 BETA
5d6y,5.66,10-mer,general,O75164,LYSINE-SPECIFIC DEMETHYLASE 4A
5dhf,5.66,13-mer,general,P62826,GTP-BINDING NUCLEAR PROTEIN RAN
5hey,5.66,9-mer,general,P31016,DISKS LARGE HOMOLOG 4
6fi4,5.66,8-mer,general,P31947,14-3-3 PROTEIN SIGMA
3tdu,5.67,16-mer,general,Q96GG9,DCN1-LIKE PROTEIN 1
3zmp,5.67,10-mer,general,P18031,"PROTEIN-TYROSINE PHOSPHATASE, NON-RECEPTOR TYPE 1"
4u7t,5.67,12-mer,general,Q9Y6K1,DNA (CYTOSINE-5)-METHYLTRANSFERASE 3A
6hm4,5.67,15-mer,general,P32372,S-M CHECKPOINT CONTROL PROTEIN RAD4
1oxn,5.68,9-mer,general,Q96CA5,BACULOVIRAL IAP REPEAT-CONTAINING PROTEIN 7
2vpg,5.68,18-mer,general,Q9Y3Y4,PYGOPUS HOMOLOG 1
3al3,5.68,10-mer,general,Q92547,DNA TOPOISOMERASE 2-BINDING PROTEIN 1
3sou,5.68,9-mer,general,Q96T88,E3 UBIQUITIN-PROTEIN LIGASE
5hjb,5.68,8-mer,general,P42568,PROTEIN AF-9
3uvl,5.69,11-mer,general,P61964,WD REPEAT-CONTAINING PROTEIN 5
6bdy,5.69,SFG,refined,P13009,METHIONINE SYNTHASE
1bt6,5.7,14-mer,general,P60903,S100A10
1dkd,5.7,12-mer,general,P0A6F5,GROEL
2a14,5.7,SAH,refined,O95050,INDOLETHYLAMINE N-METHYLTRANSFERASE
2adm,5.7,SAM,general,P14385,ADENINE-N6-DNA-METHYLTRANSFERASE TAQI
2avm,5.7,2NC,refined,P04587,HIV-1 PROTEASE
2bgn,5.7,9-mer,general,P27487,DIPEPTIDYL PEPTIDASE 4
2h3e,5.7,6PR,refined,P0A786,ASPARTATE CARBAMOYLTRANSFERASE
2oi9,5.7,9-mer,general,P01897,H2-LD SBM2
3ds1,5.7,12-mer,general,Q72497,CAPSID PROTEIN
3pxe,5.7,10-mer,general,P38398,BREAST CANCER TYPE 1 SUSCEPTIBILITY PROTEIN
4hnn,5.7,LYS,general,D7U7T8,DIHYDRODIPICOLINATE SYNTHASE
4i7b,5.7,14-mer,general,Q8IUQ4,E3 UBIQUITIN-PROTEIN LIGASE
4j8s,5.7,15-mer,general,A5YKK6,CCR4-NOT TRANSCRIPTION COMPLEX SUBUNIT 1
4tky,5.7,7-mer,general,P0AEG4,THIOL:DISULFIDE INTERCHANGE PROTEIN
4yk6,5.7,11-mer,general,Q5JTC6,APC MEMBRANE RECRUITMENT PROTEIN 1
4ysi,5.7,8-mer,general,Q93009,UBIQUITIN
4z0u,5.7,10-mer,general,A7ZHV1,RIBONUCLEASE
5elq,5.7,8-mer,general,Q8K4V4,SORTING NEXIN-27
5uwj,5.7,15-mer,general,P62826,GTP-BINDING NUCLEAR PROTEIN RAN
6mim,5.7,10-mer,general,P42568,PROTEIN AF-9
7gch,5.7,LPF,general,P00766,GAMMA CHYMOTRYPSIN
9lpr,5.7,5-mer,general,P00778,ALPHA-LYTIC PROTEASE
4mny,5.71,14-mer,general,P00749,PLASMINOGEN
4wvu,5.71,5-mer,general,P98170,E3 UBIQUITIN-PROTEIN LIGASE
1cka,5.72,10-mer,general,Q64010,C-CRK N-TERMINAL SH3 DOMAIN
1guw,5.72,18-mer,general,P23197,HISTONE H3.1
1obx,5.72,8-mer,general,O00560,SYNTENIN 1
2hob,5.72,6-mer,general,P59641,POLYPROTEIN
2v25,5.72,ASP,refined,Q0P9X8,MAJOR CELL-BINDING FACTOR
4hfz,5.72,15-mer,general,Q00987,E3 UBIQUITIN-PROTEIN LIGASE
4iut,5.72,15-mer,general,Q9XI47,SAWADEE HOMEODOMAIN HOMOLOG 1
4iuv,5.72,15-mer,general,Q9XI47,SAWADEE HOMEODOMAIN HOMOLOG 1
4zw6,5.72,4SY,refined,O96935,AMINOPEPTIDASE
5hfc,5.72,9-mer,general,P31016,DISKS LARGE HOMOLOG 4
5wle,5.72,12-mer,general,Q9VG78,"PROTEIN PARTNER OF SNF, ISOFORM A"
6cdg,5.72,6-mer,general,Q8IVV7,GLUCOSE-INDUCED DEGRADATION PROTEIN 4 HOMOLOG
4j44,5.73,4-mer,refined,P98170,E3 UBIQUITIN-PROTEIN LIGASE
1h25,5.74,11-mer,general,P24941,CELL DIVISION PROTEIN KINASE 2
1t7f,5.74,15-mer,general,O97775,ANDROGEN RECEPTOR
2las,5.74,13-mer,general,P63165,SMALL UBIQUITIN-RELATED MODIFIER 1
3bzi,5.74,9-mer,general,P53350,SERINE/THREONINE-PROTEIN KINASE PLK1
3d1f,5.74,9-mer,general,P0A988,DNA POLYMERASE III SUBUNIT BETA
3o0e,5.74,17-mer,general,C4ZQ55,OUTER MEMBRANE PORIN 1A (IA	B	F)
3o1d,5.74,13-mer,general,Q9PTN2,VITAMIN D3 RECEPTOR
3o1e,5.74,13-mer,general,Q9PTN2,VITAMIN D3 RECEPTOR
3qw7,5.74,5-mer,general,A5HZZ9,BOTULINUM NEUROTOXIN A
3ut5,5.74,4-mer,general,D0VWZ0,TUBULIN ALPHA CHAIN
4d1d,5.74,5ND/5NL,general,D6R8X8,HYDANTOIN TRANSPORT PROTEIN
4gao,5.74,12-mer,general,Q6PH85,DCN1-LIKE PROTEIN 2
4qq4,5.74,16-mer,general,Q14149,MORC FAMILY CW-TYPE ZINC FINGER PROTEIN 3
5epk,5.74,6-mer,general,Q14781,CHROMOBOX PROTEIN HOMOLOG 2
5fos,5.74,17-mer,general,O74036,DNA REPAIR AND RECOMBINATION PROTEIN RADA
5h5q,5.74,15-mer,general,P36969,PHOSPHOLIPID HYDROPEROXIDE GLUTATHIONE PEROXIDASE
5hf1,5.74,9-mer,general,P31016,DISKS LARGE HOMOLOG 4
5itf,5.74,12-mer,general,P01834,LIGHT CHAIN
5n8t,5.74,13-mer,general,P22629,STREPTAVIDIN
5sve,5.74,18-mer,general,Q08209,SERINE/THREONINE-PROTEIN PHOSPHATASE 2B CATALYTIC SUBUNIT
5xxf,5.74,17-mer,general,O13852,PROTECTION OF TELOMERES PROTEIN POZ1
3pa8,5.75,621,general,Q189K3,TOXIN B
4mn3,5.75,7-mer,refined,O95931,CHROMOBOX PROTEIN HOMOLOG 7
5nmg,5.75,9-mer,general,P01892,"HLA CLASS I HISTOCOMPATIBILITY ANTIGEN, A-2 ALPHA CHAIN"
3asl,5.76,11-mer,general,Q96T88,E3 UBIQUITIN-PROTEIN LIGASE
4mnw,5.76,14-mer,general,P00749,PLASMINOGEN
4nwc,5.76,2QE,refined,P42264,"GLUTAMATE RECEPTOR, IONOTROPIC KAINATE 3"
5ih2,5.76,12-mer,general,Q64010,C-CRK N-TERMINAL SH3 DOMAIN
1ddm,5.77,11-mer,general,P16554,NUMB PROTEIN
2psx,5.77,4-mer,general,Q9Y337,KALLIKREIN-5
2ynr,5.77,12-mer,general,Q52L97,IMPORTIN SUBUNIT ALPHA
3cs8,5.77,12-mer,general,P37231,PEROXISOME PROLIFERATOR-ACTIVATED RECEPTOR GAMMA
3d1e,5.77,10-mer,general,P0A988,DNA POLYMERASE III SUBUNIT BETA
3eg6,5.77,13-mer,general,P61964,WD REPEAT-CONTAINING PROTEIN 5
3plu,5.77,19-mer,general,Q6Q546,UBIQUITIN-LIKE MODIFIER HUB1
3rum,5.77,7-mer,general,P0AEX9,MALTOSE-BINDING PERIPLASMIC PROTEIN
4j45,5.77,4-mer,refined,P98170,E3 UBIQUITIN-PROTEIN LIGASE
4mbf,5.77,2AW,general,P0AD64,BETA-LACTAMASE
4u03,5.77,TLL,general,Q9KVG7,CYCLIC AMP-GMP SYNTHASE
4u0m,5.77,TLL,general,Q9KVG7,CYCLIC AMP-GMP SYNTHASE
4u0n,5.77,TLL,general,Q9KVG7,CYCLIC AMP-GMP SYNTHASE
4z0f,5.77,13-mer,general,------,APICAL MEMBRANE ANTIGEN 1
4zdu,5.77,16-mer,general,P52293,IMPORTIN SUBUNIT ALPHA-1
5id0,5.77,11-mer,general,P01834,LIGHT CHAIN
5e2q,5.79,8-mer,general,Q9NY33,DIPEPTIDYL PEPTIDASE 3
1ggd,5.8,FAF,general,P00766,GAMMA CHYMOTRYPSIN
1ppm,5.8,0P1,refined,P00798,PENICILLOPEPSIN
2q88,5.8,4CS,refined,Q92WC8,TRANSPORTER
3bl2,5.8,19-mer,general,P89884,V-BCL-2
3iaw,5.8,2NC,general,P03369,HIV-1 PROTEASE
3k16,5.8,4-mer,general,P38398,BREAST CANCER TYPE 1 SUSCEPTIBILITY PROTEIN
3v31,5.8,18-mer,general,Q9H9E1,ANKYRIN REPEAT FAMILY A PROTEIN 2
4ezx,5.8,7-mer,refined,P0A6Y8,CHAPERONE PROTEIN DNAK
4k3p,5.8,6-mer,general,P0A988,DNA POLYMERASE III SUBUNIT BETA
4mzj,5.8,19-mer,general,Q8I4W8,MYOSIN A TAIL DOMAIN INTERACTING PROTEIN
4wph,5.8,11-mer,general,Q93009,UBIQUITIN
4ysl,5.8,GSH,refined,A5VWI3,BETA-LACTAMASE
5esq,5.8,12-mer,general,P01834,LIGHT CHAIN
5eta,5.8,16-mer,general,Q16539,MITOGEN-ACTIVATED PROTEIN KINASE
5ez0,5.8,11-mer,general,P29074,TYROSINE-PROTEIN PHOSPHATASE NON-RECEPTOR TYPE 4
5iay,5.8,16-mer,general,Q96T88,E3 UBIQUITIN-PROTEIN LIGASE
5m9d,5.8,16-mer,general,Q05543,REGULATOR OF TY1 TRANSPOSITION PROTEIN 103
5owf,5.8,GLN,general,P02911,"LYSINE,ARGININE,ORNITHINE-BINDING PROTEIN"
5uwi,5.8,18-mer,general,P62826,GTP-BINDING NUCLEAR PROTEIN RAN
5uwp,5.8,19-mer,general,P62826,GTP-BINDING NUCLEAR PROTEIN RAN
1lkl,5.81,4-mer,refined,P06239,TYROSINE-PROTEIN KINASE
3ual,5.81,14-mer,general,P62258,14-3-3 PROTEIN EPSILON
4z5w,5.81,5-mer,general,Q8LPB4,PHYTOSULFOKINE RECEPTOR 1
11gs,5.82,2-mer,general,P09211,GLUTATHIONE S-TRANSFERASE
1bbz,5.82,11-mer,general,P00519,TYROSINE-PROTEIN KINASE
1hdq,5.82,INF,refined,P00730,CARBOXYPEPTIDASE A
1ntv,5.82,14-mer,general,P97318,DISABLED HOMOLOG 1
1vwn,5.82,7-mer,general,P22629,STREPTAVIDIN
2g6q,5.82,12-mer,general,Q9ESK4,INHIBITOR OF GROWTH PROTEIN 2
2llo,5.82,19-mer,general,P62155,CALMODULIN
2llq,5.82,19-mer,general,P62155,CALMODULIN
3e1r,5.82,13-mer,general,Q53EZ4,CENTROSOMAL PROTEIN OF 55 KDA
3gss,5.82,2-mer,refined,P09211,GLUTATHIONE S-TRANSFERASE
3h6z,5.82,6-mer,general,Q9VK33,POLYCOMB PROTEIN
3nzw,5.82,5-mer,general,P23639,PROTEASOME SUBUNIT ALPHA
4imq,5.82,4-mer,general,Q83883,3C-LIKE PROTEASE
5eeq,5.82,12-mer,general,Q14451,GROWTH FACTOR RECEPTOR-BOUND PROTEIN 7
5gg4,5.82,13-mer,general,Q93009,UBIQUITIN
5il1,5.82,SAM,general,Q86U44,METTL3
5jlz,5.82,15-mer,general,P01903,"HLA CLASS II HISTOCOMPATIBILITY ANTIGEN, DR ALPHA CHAIN"
5t1m,5.82,12-mer,general,P01834,LIGHT CHAIN
5yof,5.82,7HS,general,------,NS2B COFACTOR
3buw,5.83,13-mer,general,P43405,TYROSINE-PROTEIN KINASE
3sm1,5.84,6-mer,general,Q9E7M1,POLYPROTEIN
5tdb,5.84,4-mer,general,Q8IWV8,E3 UBIQUITIN-PROTEIN LIGASE
6bm5,5.84,SAM,refined,P13009,METHIONINE SYNTHASE
1abt,5.85,12-mer,general,P60615,ALPHA-BUNGAROTOXIN
1juf,5.85,9-mer,general,P01899,H2-DB MAJOR HISTOCOMPATIBILITY ANTIGEN
2lnw,5.85,9-mer,general,P52735,GUANINE NUCLEOTIDE EXCHANGE FACTOR VAV2
3ax5,5.85,11-mer,general,Q62760,MITOCHONDRIAL IMPORT RECEPTOR SUBUNIT TOM20 HOMOLOG
4qdk,5.85,SAH,refined,Q55467,MAGNESIUM-PROTOPORPHYRIN O-METHYLTRANSFERASE
4w50,5.85,12-mer,general,P54764,EPHRIN TYPE-A RECEPTOR 4
5a2j,5.85,6-mer,general,P01801,IG LAMBDA-1 CHAIN V REGION S43
5c0m,5.85,10-mer,general,Q96ES7,SAGA-ASSOCIATED FACTOR 29 HOMOLOG
5j9k,5.85,15-mer,general,Q5NBT9,ASPR2 PROTEIN
5lso,5.85,6-mer,refined,Q96I25,SPLICING FACTOR 45
1kl3,5.86,9-mer,general,P22629,STREPTAVIDIN
5tqs,5.86,11-mer,general,P08487,PHOSPHODIESTERASE
3tcg,5.87,3-mer,refined,P23843,PERIPLASMIC OLIGOPEPTIDE-BINDING PROTEIN
3bim,5.88,19-mer,general,P41182,B-CELL LYMPHOMA 6 PROTEIN
4pgc,5.88,9-mer,general,P01901,"H-2 CLASS I HISTOCOMPATIBILITY ANTIGEN, K-B"
1b3l,5.89,3-mer,refined,P06202,OLIGO-PEPTIDE BINDING PROTEIN
1ydk,5.89,GTX,refined,P08263,GLUTATHIONE S-TRANSFERASE
2j9a,5.89,5-mer,general,P00727,AMINOPEPTIDASE
2mpm,5.89,16-mer,general,P51671,EOTAXIN
2oqs,5.89,6-mer,general,Q12959,DISKS LARGE HOMOLOG 1
2qlb,5.89,5-mer,general,P55210,CASPASE-7 (CASP-7)
2xas,5.89,M80,general,O60341,LYSINE-SPECIFIC HISTONE DEMETHYLASE 1A
3bu6,5.89,15-mer,general,P06213,INSULIN RECEPTOR
3ghe,5.89,15-mer,general,P88403,LIGHT CHAIN
3m54,5.89,11-mer,general,Q8WTS6,HISTONE-LYSINE N-METHYLTRANSFERASE SETD7
4gpl,5.89,7-mer,general,P22681,"ACE-PTR-THR-PRO-GLU-PRO, PEPTIDE INHIBITOR"
4iu0,5.89,ABH,general,Q6TUJ5,ARGINASE
4q3q,5.89,ABH,general,Q6WVP6,ARGINASE
4tkn,5.89,19-mer,general,Q15036,SORTING NEXIN-17
4x3s,5.89,10-mer,general,Q8VDS3,CHROMOBOX PROTEIN HOMOLOG 7
4xyn,5.89,15-mer,general,P04271,RECEPTOR FOR ADVANCED GLYCATION ENDPRODUCTS-DERIVED PEPTIDE
5fyq,5.89,13-mer,general,Q8IXJ6,NAD-DEPENDENT PROTEIN DEACETYLASE SIRTUIN-2
5nps,5.89,9-mer,general,O15294,UDP-N-ACETYLGLUCOSAMINE--PEPTIDE N
5vb9,5.89,15-mer,general,Q16552,INTERLEUKIN-17A
5wa4,5.89,16-mer,general,D6Y504,PYRIDINE SYNTHASE TBTD
5yvx,5.89,9-mer,general,Q2LAE1,HISTONE-LYSINE N-METHYLTRANSFERASE ASHH2
2pv2,5.91,12-mer,general,P0ABZ6,CHAPERONE SURA
4rxh,5.91,8-mer,general,Q9C2K9,IMPORTIN SUBUNIT ALPHA
1jao,5.92,0D3,refined,P22894,NEUTROPHIL COLLAGENASE (MMP-8)
1ok7,5.92,16-mer,general,P00583,DNA POLYMERASE III SUBUNIT BETA
1qka,5.92,3-mer,refined,P06202,OLIGO-PEPTIDE BINDING PROTEIN
1qwe,5.92,12-mer,general,P00525,TYROSINE-PROTEIN KINASE
3n5u,5.92,13-mer,general,P62136,SERINE/THREONINE-PROTEIN PHOSPHATASE PP1-ALPHA
3r0h,5.92,9-mer,general,Q24008,INACTIVATION-NO-AFTER-POTENTIAL D PROTEIN
3tkz,5.92,10-mer,general,Q06124,"TYROSINE-PROTEIN PHOSPHATASE, NON-RECEPTOR TYPE 11"
4pz8,5.92,18-mer,general,P40997,MRNA-CAPPING ENZYME
4rme,5.92,13-mer,general,P19793,RETINOIC ACID RECEPTOR RXR-ALPHA
5dxg,5.92,13-mer,general,P03372,ESTROGEN RECEPTOR
5eq0,5.92,6-mer,general,Q9HC52,CHROMOBOX PROTEIN HOMOLOG 8
5fb1,5.92,15-mer,general,P23497,NUCLEAR AUTOANTIGEN SP-100
5svz,5.92,15-mer,general,P52293,IMPORTIN SUBUNIT ALPHA-1
5u2j,5.92,16-mer,general,Q8WYB5,HISTONE H3K14BU
3ft4,5.93,9-mer,general,P01892,"HLA CLASS I HISTOCOMPATIBILITY ANTIGEN, A-2 ALPHA CHAIN"
3lmk,5.94,GLU,refined,P41594,"METABOTROPIC GLUTAMATE RECEPTOR 5, ENDOLYSIN"
4qh7,5.94,12-mer,general,Q24117,LIGHT CHAIN
1b9j,5.96,3-mer,refined,P06202,OLIGO-PEPTIDE BINDING PROTEIN
1p05,5.96,5-mer,general,P00778,ALPHA-LYTIC PROTEASE
1t7r,5.96,15-mer,general,O97775,ANDROGEN RECEPTOR
2joa,5.96,7-mer,general,Q92743,SERINE PROTEASE HTRA1
2mow,5.96,12-mer,general,P53617,PROTEIN NRD1
2peh,5.96,10-mer,general,Q96I25,SPLICING FACTOR 45
3cfs,5.96,15-mer,general,Q16576,HISTONE-BINDING PROTEIN RBBP7
3lpr,5.96,5-mer,general,P00778,ALPHA-LYTIC PROTEASE
3mp6,5.96,4-mer,general,P0AEX9,MALTOSE-BINDING PERIPLASMIC PROTEIN
4e9c,5.96,11-mer,general,P53350,SERINE/THREONINE-PROTEIN KINASE PLK1
4yjl,5.96,13-mer,general,P25054,ADENOMATOUS POLYPOSIS COLI PROTEIN
4zw8,5.96,4T2,refined,O96935,AMINOPEPTIDASE
5ovc,5.96,7-mer,refined,Q9JLU4,SH3 AND MULTIPLE ANKYRIN REPEAT DOMAINS PROTEIN 3
5ttw,5.96,5-mer,refined,O75530,POLYCOMB PROTEIN
5uw5,5.96,19-mer,general,R4P353,PEPTIDE CYCLASE 1
5zob,5.96,5-mer,general,Q32ZE1,SERINE PROTEASE SUBUNIT NS2B
2hug,5.97,14-mer,general,O22265,SIGNAL RECOGNITION PARTICLE 43 KDA PROTEIN
2m0v,5.97,5-mer,general,O14745,NA(+)/H(+) EXCHANGE REGULATORY COFACTOR NHE-RF1
6f09,5.97,13-mer,general,P63104,14-3-3 PROTEIN ZETA/DELTA
2df6,5.98,18-mer,general,O55043,RHO GUANINE NUCLEOTIDE EXCHANGE FACTOR 7
3rl8,5.98,11-mer,general,Q12959,DISKS LARGE HOMOLOG 1
4g69,5.98,11-mer,general,Q12959,DISKS LARGE HOMOLOG 1
5xwr,5.98,12-mer,general,Q09028,HISTONE-BINDING PROTEIN RBBP4
5xyf,5.98,18-mer,general,Q9BSI4,TERF1-INTERACTING NUCLEAR FACTOR 2
1kl5,5.99,9-mer,general,P22629,STREPTAVIDIN
4ch2,5.99,14-mer,general,P00734,THROMBIN
4ch8,5.99,14-mer,general,P00734,THROMBIN
1a1e,6.0,4-mer,refined,P12931,TYROSINE-PROTEIN KINASE
1dpu,6.0,16-mer,general,P15927,REPLICATION PROTEIN A (RPA32) C-TERMINAL DOMAIN
1ekb,6.0,7-mer,general,P98072,ENTEROPEPTIDASE
1jq8,6.0,5-mer,refined,P59071,PHOSPHOLIPASE A2
1kat,6.0,19-mer,general,P15692,VASCULAR ENDOTHELIAL GROWTH FACTOR
1ssq,6.0,CYS,refined,P43886,SERINE ACETYLTRANSFERASE
2l6e,6.0,14-mer,general,P35963,HIV-1 PROTEASE
2xhs,6.0,9-mer,general,P33244,NUCLEAR HORMONE RECEPTOR FTZ-F1
2z5o,6.0,10-mer,general,Q92973,TRANSPORTIN-1
3aig,6.0,0ZC,general,P34179,ADAMALYSIN II
3bze,6.0,9-mer,general,P13747,"HLA CLASS I HISTOCOMPATIBILITY ANTIGEN, ALPHA"
3haw,6.0,2NC,general,P03369,HIV-1 PROTEASE
3met,6.0,11-mer,general,Q96ES7,SAGA-ASSOCIATED FACTOR 29 HOMOLOG
3qnj,6.0,19-mer,general,P0A6Y8,CHAPERONE PROTEIN DNAK
3zha,6.0,19-mer,general,C7C419,HSP47
4a0j,6.0,6-mer,general,O15392,BACULOVIRAL IAP REPEAT-CONTAINING PROTEIN 5
4bpj,6.0,19-mer,general,P97287,FUSION PROTEIN CONSISTING OF INDUCED MYELOID LEUKEM
4ezw,6.0,7-mer,general,P0A6Y8,CHAPERONE PROTEIN DNAK
4l3o,6.0,16-mer,general,Q8IXJ6,NAD-DEPENDENT PROTEIN DEACETYLASE SIRTUIN-2
4rr6,6.0,A3S,refined,Q9YFY3,THREONINE--TRNA LIGASE
4u2w,6.0,16-mer,general,B1VC43,TRYPSIN
5eyz,6.0,13-mer,general,P29074,TYROSINE-PROTEIN PHOSPHATASE NON-RECEPTOR TYPE 4
5v4b,6.0,15-mer,general,P63208,S-PHASE KINASE-ASSOCIATED PROTEIN 1
1b5h,6.01,3-mer,refined,P06202,OLIGO-PEPTIDE BINDING PROTEIN
4e34,6.01,10-mer,general,Q9HD26,GOLGI-ASSOCIATED PDZ AND COILED-COIL MOTIF-CONTAINI
3f3c,6.02,PFF,core,O67854,TRANSPORTER
3su6,6.02,SU3,refined,A8DG50,NS3/4A PROTEASE
3zkf,6.02,11-mer,general,P63167,LIGHT CHAIN
5er1,6.02,0HT,refined,P11838,ENDOTHIAPEPSIN
1fq8,6.03,2Y4,general,P07267,SACCHAROPEPSIN
1os0,6.03,0PQ,refined,P00800,THERMOLYSIN
2ce9,6.03,5-mer,refined,Q04724,TRANSDUCIN-LIKE ENHANCER PROTEIN 1
3shb,6.03,12-mer,general,Q96T88,E3 UBIQUITIN-PROTEIN LIGASE
4ii9,6.03,8-mer,general,Q9EY50,FEMX
4zb8,6.03,GDS,refined,A0A0R4,ML032222A IGLUR
5wbk,6.03,14-mer,general,Q93YQ1,REGULATORY-ASSOCIATED PROTEIN OF TOR 1
1t79,6.04,15-mer,general,O97775,ANDROGEN RECEPTOR
2ivz,6.04,16-mer,general,P0A855,PROTEIN TOLB
5ekg,6.04,19-mer,general,P52293,IMPORTIN SUBUNIT ALPHA-1
6e8k,6.04,13-mer,general,D3HJY4,LESH (LLO2327)
1aq7,6.05,4-mer,general,P00760,TRYPSIN
1t29,6.05,14-mer,general,P38398,BREAST CANCER TYPE 1 SUSCEPTIBILITY PROTEIN
2a3i,6.05,12-mer,general,P08235,MINERALOCORTICOID RECEPTOR
2l75,6.05,14-mer,general,Q14839,CHROMODOMAIN-HELICASE-DNA-BINDING PROTEIN 4
2mwp,6.05,12-mer,general,Q12888,TUMOR SUPPRESSOR P53-BINDING PROTEIN 1
2r7g,6.05,10-mer,general,P06400,RETINOBLASTOMA-ASSOCIATED PROTEIN
3cfv,6.05,18-mer,general,Q16576,HISTONE-BINDING PROTEIN RBBP7
3lgl,6.05,11-mer,general,Q12888,TUMOR SUPPRESSOR P53-BINDING PROTEIN 1
4e3b,6.05,10-mer,general,O14907,TAX1-BINDING PROTEIN 3
4kqp,6.05,GLN,refined,Q9CES5,TRANSPORTER
4ris,6.05,18-mer,general,K7Z4Z0,ENVELOPE GLYCOPROTEIN
6bij,6.05,13-mer,general,P01903,"HLA CLASS II HISTOCOMPATIBILITY ANTIGEN, DR ALPHA CHAIN"
6fkz,6.05,8-mer,general,Q6DHI5,NAD-DEPENDENT PROTEIN DEACYLASE SIRTUIN-5
1g7q,6.06,8-mer,refined,P01901,"H-2 CLASS I HISTOCOMPATIBILITY ANTIGEN, K-B"
1qnh,6.06,11-mer,general,Q25756,PEPTIDYL-PROLYL CIS-TRANS ISOMERASE
3buo,6.06,13-mer,general,P00533,EPIDERMAL GROWTH FACTOR RECEPTOR
4io3,6.06,ASP,refined,E9P5T5,AVGLUR1 LIGAND BINDING DOMAIN
5t6p,6.06,8-mer,general,------,LIGHT CHAIN
1c5f,6.07,11-mer,general,Q27450,PEPTIDYL-PROLYL CIS-TRANS ISOMERASE
1yy6,6.07,10-mer,general,Q93009,UBIQUITIN
1zpb,6.07,995,general,P03951,COAGULATION FACTOR XI
2gst,6.07,GPS,refined,P04905,GLUTATHIONE S-TRANSFERASE
2jkr,6.07,11-mer,general,P17427,AP-2 COMPLEX SUBUNIT ALPHA-2
3c89,6.07,5-mer,refined,P10845,BOTULINUM NEUROTOXIN A
4odm,6.07,16-mer,general,Q5SLE7,PEPTIDYL-PROLYL CIS-TRANS ISOMERASE
1tet,6.08,15-mer,general,P32890,HEAT-LABILE ENTEROTOXIN B CHAIN
3bkk,6.08,KAF,refined,P12821,ANGIOTENSIN-CONVERTING ENZYME
3sv7,6.08,SV6,general,A8DG50,NS3/4A PROTEASE
4uu7,6.08,9-mer,general,Q6DHI5,NAD-DEPENDENT PROTEIN DEACYLASE SIRTUIN-5
5e2v,6.08,18-mer,general,------,LIGHT CHAIN
5eel,6.08,9-mer,general,Q14451,GROWTH FACTOR RECEPTOR-BOUND PROTEIN 7
5vlp,6.08,17-mer,general,Q8NBP7,PROPROTEIN CONVERTASE SUBTILISIN/KEXIN TYPE 9
1ftj,6.09,GLU,general,P19491,GLUTAMATE RECEPTOR 2
1w9u,6.09,5-mer,refined,Q873X9,CHITINASE
3p8z,6.09,36A,refined,C1KBQ3,NON-STRUCTURAL PROTEIN 5
4lkl,6.09,8-mer,general,P53350,SERINE/THREONINE-PROTEIN KINASE PLK1
4o3b,6.09,GLU,general,P19491,GLUTAMATE RECEPTOR 2
6eaa,6.09,J1V,general,O96935,AMINOPEPTIDASE
6eed,6.09,J6A,refined,O96935,AMINOPEPTIDASE
1oj5,6.1,14-mer,general,O61202,STEROID RECEPTOR COACTIVATOR 1A
1ujj,6.1,12-mer,general,Q9UJY5,ADP-RIBOSYLATION FACTOR-BINDING PROTEIN GGA1
2e7f,6.1,C2F,refined,Q46389,5-METHYLTETRAHYDROFOLATE CORRINOID/IRON SULFUR
2wed,6.1,PP6,refined,P00798,PENICILLOPEPSIN
2y06,6.1,12-mer,general,------,ANTI-NP MURINE GERMLINE MONOCLONAL ANTIBODY BBE6.12
3c8b,6.1,5-mer,refined,A5HZZ9,BOTULINUM NEUROTOXIN A
3cii,6.1,9-mer,general,P13747,"HLA CLASS I HISTOCOMPATIBILITY ANTIGEN, ALPHA"
3mp1,6.1,5-mer,general,P0AEX9,MALTOSE-BINDING PERIPLASMIC PROTEIN
3t1n,6.1,4-mer,general,Q8NEM0,MICROCEPHALIN
4fmn,6.1,9-mer,general,P38920,DNA MISMATCH REPAIR PROTEIN MLH1
4hmk,6.1,LEU,general,O67854,TRANSPORTER
4hod,6.1,LEU,general,O67854,TRANSPORTER
4mz5,6.1,13-mer,general,P33316,DEOXYURIDINE 5'-TRIPHOSPHATE NUCLEOTIDOHYDROLASE
4r5t,6.1,R5T,refined,O96935,AMINOPEPTIDASE
5c13,6.1,10-mer,general,Q5VWG9,TRANSCRIPTION INITIATION FACTOR TFIID SUBUNIT 3
5heb,6.1,9-mer,general,P31016,DISKS LARGE HOMOLOG 4
5w7j,6.1,10-mer,general,Q8IUH5,PALMITOYLTRANSFERASE ZDHHC17
6c4u,6.1,9-mer,general,------,FORKHEAD-ASSOCIATED 1
2jnw,6.11,14-mer,general,P07992,DNA EXCISION REPAIR PROTEIN ERCC-1
2nqi,6.11,NQI,general,P97571,"CALPAIN-1, CATALYTIC SUBUNIT"
3wdd,6.11,7-mer,general,P0A522,PROBABLE ATP-DEPENDENT CLP PROTEASE ATP-BINDING SUB
1gag,6.12,13-mer,general,P06213,INSULIN RECEPTOR
2fgv,6.12,5-mer,refined,O38716,HIV-1 PROTEASE
2kgi,6.12,9-mer,general,P29375,LYSINE-SPECIFIC DEMETHYLASE 5A
4m7c,6.12,13-mer,general,Q15554,TELOMERIC REPEAT-BINDING FACTOR 2
4x34,6.12,10-mer,general,Q12888,TUMOR SUPPRESSOR P53-BINDING PROTEIN 1
5nvy,6.12,9B5,general,Q15370,TRANSCRIPTION ELONGATION FACTOR B POLYPEPTIDE 2
2xyr,6.13,SFG,general,P0C6X7,3C-LIKE PROTEINASE
5svy,6.13,11-mer,general,Q14149,MORC FAMILY CW-TYPE ZINC FINGER PROTEIN 3
2fqt,6.14,H1D,refined,O34667,S-RIBOSYLHOMOCYSTEINE LYASE
4jj8,6.14,6-mer,general,P55210,CASPASE-7 (CASP-7)
1bmb,6.15,9-mer,general,P62993,GROWTH FACTOR RECEPTOR-BOUND PROTEIN 2
1h6e,6.15,11-mer,general,P20172,CLATHRIN COAT ASSEMBLY PROTEIN AP50
2k7l,6.15,19-mer,general,P35269,CENTFCP1-T584PO4 PEPTIDE
2mg5,6.15,16-mer,general,P62158,CALMODULIN
2y9q,6.15,18-mer,general,P28482,MITOGEN-ACTIVATED PROTEIN KINASE
3ktr,6.15,17-mer,general,P11940,POLYADENYLATE-BINDING PROTEIN
3l3x,6.15,12-mer,general,P10275,ANDROGEN RECEPTOR
3lkz,6.15,SFG,general,Q9Q6P4,NON-STRUCTURAL PROTEIN 5
3qxd,6.15,15-mer,general,P01903,"HLA CLASS II HISTOCOMPATIBILITY ANTIGEN, DR ALPHA CHAIN"
3r7b,6.15,5-mer,general,P42575,CASPASE-2 SUBUNIT P18
3r7n,6.15,5-mer,general,P42575,CASPASE-2 SUBUNIT P18
4exh,6.15,6-mer,general,Q9E7M1,POLYPROTEIN
4p4j,6.15,2H9,general,Q04609,GLUTAMATE CARBOXYPEPTIDASE 2
4r5v,6.15,R5V,general,O96935,AMINOPEPTIDASE
4utn,6.15,9-mer,general,Q6DHI5,NAD-DEPENDENT PROTEIN DEACYLASE SIRTUIN-5
4utr,6.15,9-mer,general,Q6DHI5,NAD-DEPENDENT PROTEIN DEACYLASE SIRTUIN-5
5wxh,6.15,7-mer,refined,Q5VWG9,TRANSCRIPTION INITIATION FACTOR TFIID SUBUNIT 3
1ppc,6.16,MID,refined,P00760,TRYPSIN
4ktu,6.16,14-mer,general,P00760,TRYPSIN
4o37,6.16,15-mer,general,P61823,RIBONUCLEASE
4zro,6.16,5-mer,general,Q98VG9,3C-LIKE PROTEINASE
5f2k,6.16,SAH,general,B2HHT4,FATTY ACID O-METHYLTRANSFERASE
5nwi,6.16,5-mer,refined,Q5KTN5,14-3-3 C-1 PROTEIN
1okv,6.17,6-mer,general,P24941,CELL DIVISION PROTEIN KINASE 2
1shd,6.17,5-mer,general,P12931,TYROSINE-PROTEIN KINASE
1sle,6.17,8-mer,general,P22629,STREPTAVIDIN
2kce,6.17,D16,general,P0A884,THYMIDYLATE SYNTHASE
3bkl,6.17,KAW,refined,P12821,ANGIOTENSIN-CONVERTING ENZYME
4bpi,6.17,19-mer,general,P97287,FUSION PROTEIN CONSISTING OF INDUCED MYELOID LEUKEM
4pn1,6.17,18-mer,general,Q9P6Q6,MRNA-CAPPING ENZYME
5twg,6.17,15-mer,general,Q9H8S9,MOB KINASE ACTIVATOR 1A
5xn3,6.17,8-mer,general,Q99619,SPRY DOMAIN-CONTAINING SOCS BOX PROTEIN 2
3c8a,6.18,5-mer,refined,A5HZZ9,BOTULINUM NEUROTOXIN A
3eu7,6.18,19-mer,general,Q86YC2,PARTNER AND LOCALIZER OF BRCA2
4nmx,6.18,15-mer,general,Q8NBP7,PROPROTEIN CONVERTASE SUBTILISIN/KEXIN TYPE 9
5wou,6.18,8-mer,general,Q7KRY7,PROTEIN LAP4
1d4t,6.19,11-mer,general,O60880,T CELL SIGNAL TRANSDUCTION MOLECULE SAP
2qbu,6.19,SAH,refined,O27402,PRECORRIN-2 METHYLTRANSFERASE
3dwb,6.19,RDF,general,P42892,ENDOTHELIN-CONVERTING ENZYME 1
4dma,6.19,15-mer,general,P03372,ESTROGEN RECEPTOR
4zx5,6.19,4TM,general,O96935,AMINOPEPTIDASE
5svx,6.19,11-mer,general,Q14149,MORC FAMILY CW-TYPE ZINC FINGER PROTEIN 3
1jif,6.2,BLM,general,Q53793,BLEOMYCIN-BINDING PROTEIN
3nf3,6.2,8-mer,general,Q7B8V4,BOTULINUM NEUROTOXIN A
4is6,6.2,16-mer,general,P01903,"HLA CLASS II HISTOCOMPATIBILITY ANTIGEN, DR ALPHA CHAIN"
1b3h,6.21,3-mer,refined,P06202,OLIGO-PEPTIDE BINDING PROTEIN
3bun,6.21,13-mer,general,Q9C004,13-MERIC PEPTIDE FROM PROTEIN SPROUTY HOMOLOG 4
3hlo,6.21,2NC,general,P03369,HIV-1 PROTEASE
3m55,6.21,11-mer,general,Q8WTS6,HISTONE-LYSINE N-METHYLTRANSFERASE SETD7
3q4j,6.21,6-mer,general,P0A988,DNA POLYMERASE III SUBUNIT BETA
3s8n,6.21,5-mer,refined,P62993,GROWTH FACTOR RECEPTOR-BOUND PROTEIN 2
3sug,6.21,SUE,refined,A8DG50,NS3/4A PROTEASE
4ht6,6.21,11-mer,general,Q02647,LIGHT CHAIN
4lp9,6.21,7-mer,general,P11838,ENDOTHIAPEPSIN
5h5r,6.21,15-mer,general,P36969,PHOSPHOLIPID HYDROPEROXIDE GLUTATHIONE PEROXIDASE
5ygf,6.21,9-mer,general,Q9VQ91,GH18329P
1ka7,6.22,12-mer,general,O60880,T CELL SIGNAL TRANSDUCTION MOLECULE SAP
1xb7,6.22,12-mer,general,P11474,STEROID HORMONE RECEPTOR ERR1
2k1q,6.22,5-mer,general,P90191,SERINE PROTEASE NS3
2y07,6.22,12-mer,general,------,ANTI-NP MURINE GERMLINE MONOCLONAL ANTIBODY BBE6.12
3g2s,6.22,13-mer,general,Q9UJY5,ADP-RIBOSYLATION FACTOR-BINDING PROTEIN GGA1
3ip5,6.22,ALA,refined,Q7CX36,"ABC TRANSPORTER, SUBSTRATE BINDING PROTEIN"
3ipa,6.22,ALA,general,Q7CX36,"ABC TRANSPORTER, SUBSTRATE BINDING PROTEIN"
3p2e,6.22,SAH,refined,A8C927,16S RRNA METHYLASE
3pb3,6.22,SAH,general,A8C927,16S RRNA METHYLASE
6m8w,6.22,4-mer,general,P42790,SEDOLISIN
4w9j,6.23,3JH,refined,Q15370,TRANSCRIPTION ELONGATION FACTOR B POLYPEPTIDE 2
5dif,6.23,15-mer,general,P62826,GTP-BINDING NUCLEAR PROTEIN RAN
5gmv,6.23,8-mer,general,Q9GZQ8,LIGHT CHAIN
5huw,6.23,12-mer,general,P52293,IMPORTIN SUBUNIT ALPHA-1
5l3g,6.23,11-mer,general,O60341,LYSINE-SPECIFIC HISTONE DEMETHYLASE 1A
5ajv,6.24,8R2,general,Q16875,"6-PHOSPHOFRUCTO-2-KINASE/FRUCTOSE-2,6-BISPHOSPHATAS"
5ybe,6.24,19-mer,general,Q6AXG6,KANK1 PROTEIN
6bil,6.24,13-mer,general,P01903,"HLA CLASS II HISTOCOMPATIBILITY ANTIGEN, DR ALPHA CHAIN"
4ib5,6.25,13-mer,general,P68400,"CASEIN KINASE II, ALPHA SUBUNIT"
4inh,6.25,4-mer,general,Q83883,3C-LIKE PROTEASE
5id1,6.25,12-mer,general,P01834,LIGHT CHAIN
5vqi,6.25,13-mer,general,Q9C2K9,IMPORTIN SUBUNIT ALPHA
2hdx,6.26,11-mer,general,Q9WVM5,SH2-B PH DOMAIN CONTAINING SIGNALING MEDIATOR 1
2l6j,6.26,5-mer,general,P25638,TPR REPEAT-CONTAINING PROTEIN ASSOCIATED WITH HSP90
2ql7,6.26,5-mer,general,P55210,CASPASE-7 (CASP-7)
3oap,6.26,11-mer,general,P19793,RETINOIC ACID RECEPTOR RXR-ALPHA
3su4,6.26,SU3,refined,A8DG50,NS3/4A PROTEASE
3ux0,6.26,6-mer,general,P31947,14-3-3 PROTEIN SIGMA
4n7y,6.26,11-mer,general,P63104,14-3-3 PROTEIN ZETA/DELTA
5k6s,6.26,19-mer,general,Q13362,SERINE/THREONINE-PROTEIN PHOSPHATASE 2A 56 KDA REGULATORY
5swf,6.26,9-mer,general,Q13362,SERINE/THREONINE-PROTEIN PHOSPHATASE 2A 56 KDA REGULATORY
1inq,6.27,9-mer,general,P01899,"H-2 CLASS I HISTOCOMPATIBILITY ANTIGEN, D-B"
1p06,6.27,5-mer,general,P00778,ALPHA-LYTIC PROTEASE
2mkr,6.27,13-mer,general,P32776,RNA POLYMERASE II TRANSCRIPTION FACTOR B SUBUNIT 1
2nxl,6.27,10-mer,general,O38732,HIV-1 PROTEASE
3bfu,6.27,R2P,refined,P19491,GLUTAMATE RECEPTOR 2
3rbq,6.27,11-mer,general,Q13432,PROTEIN UNC-119 HOMOLOG A
4ewr,6.27,14-mer,general,P61964,WD REPEAT-CONTAINING PROTEIN 5
4f0c,6.27,GDS,refined,I7B368,TRANSFERASE
4wvs,6.27,5-mer,general,P98170,E3 UBIQUITIN-PROTEIN LIGASE
5jiy,6.27,11-mer,general,Q96KQ7,HISTONE-LYSINE N-METHYLTRANSFERASE EHMT2
1atl,6.28,SLE-TYR,refined,P15167,ATROLYSIN C
1g6g,6.28,13-mer,general,P22216,PROTEIN KINASE SPK1
1ol2,6.28,6-mer,general,P24941,CELL DIVISION PROTEIN KINASE 2
2aog,6.28,2NC,refined,P04587,HIV-1 PROTEASE
2nmb,6.28,7-mer,general,P16554,NUMB PROTEIN
4zb6,6.28,GDS,refined,A0A0R4,ML032222A IGLUR
5dxb,6.28,13-mer,general,P03372,ESTROGEN RECEPTOR
5t1k,6.28,12-mer,general,P01834,LIGHT CHAIN
6e8m,6.28,13-mer,general,D3HJY4,LESH (LLO2327)
3f48,6.29,ALA,refined,O67854,TRANSPORTER
4n84,6.29,10-mer,general,P63104,14-3-3 PROTEIN ZETA/DELTA
4wj5,6.29,10-mer,general,P01892,"HLA CLASS I HISTOCOMPATIBILITY ANTIGEN, A-2 ALPHA CHAIN"
6bjo,6.29,DUY,general,Q9NRD5,PRKCA-BINDING PROTEIN
1a2c,6.3,4-mer,general,P00734,THROMBIN
1h24,6.3,9-mer,general,P24941,CELL DIVISION PROTEIN KINASE 2
1hqh,6.3,NNH,general,P07824,ARGINASE
1lag,6.3,HIS,refined,P02911,"LYSINE,ARGININE,ORNITHINE-BINDING PROTEIN"
1oxq,6.3,9-mer,general,Q96CA5,BACULOVIRAL IAP REPEAT-CONTAINING PROTEIN 7
1wdn,6.3,GLN,refined,P10344,GLUTAMINE BINDING PROTEIN
1zh7,6.3,11-mer,general,P45448,ORPHAN NUCLEAR RECEPTOR NR5A2
2fda,6.3,682,general,P03951,COAGULATION FACTOR XI
2nwn,6.3,12-mer,general,Q53XS3,PLASMINOGEN
2or9,6.3,11-mer,general,P01106,MONOCLONAL ANTI-C-MYC ANTIBODY 9E10
3me9,6.3,11-mer,general,Q96ES7,SAGA-ASSOCIATED FACTOR 29 HOMOLOG
3mea,6.3,11-mer,general,Q96ES7,SAGA-ASSOCIATED FACTOR 29 HOMOLOG
3meu,6.3,14-mer,general,Q96ES7,SAGA-ASSOCIATED FACTOR 29 HOMOLOG
3ql9,6.3,15-mer,general,P46100,TRANSCRIPTIONAL REGULATOR
3t4v,6.3,MD3,general,P05050,ALPHA-KETOGLUTARATE-DEPENDENT DIOXYGENASE ALKB
4fgy,6.3,11-mer,general,P37231,PEROXISOME PROLIFERATOR-ACTIVATED RECEPTOR GAMMA
5bjt,6.3,19-mer,general,P55899,IGG RECEPTOR FCRN LARGE SUBUNIT P51
5hff,6.3,9-mer,general,P31016,DISKS LARGE HOMOLOG 4
2pvu,6.31,LYS,refined,D0VWX8,ARTJ
3hs9,6.31,12-mer,general,P62944,AP-2 COMPLEX SUBUNIT BETA-1
3k48,6.31,16-mer,general,Q9D777,TUMOR NECROSIS FACTOR LIGAND SUPERFAMILY MEMBER
3u93,6.31,GLU,refined,P42264,"GLUTAMATE RECEPTOR, IONOTROPIC KAINATE 3"
5ix1,6.31,15-mer,general,F7BJB9,MORC FAMILY CW-TYPE ZINC FINGER PROTEIN 3
5lss,6.31,76H,general,Q9BYW2,HISTONE-LYSINE N-METHYLTRANSFERASE SETD2
1xhm,6.33,15-mer,general,P62871,GUANINE NUCLEOTIDE-BINDING PROTEIN G(I)/G(S)
5l3f,6.33,11-mer,general,O60341,LYSINE-SPECIFIC HISTONE DEMETHYLASE 1A
5n8w,6.33,14-mer,general,P22629,STREPTAVIDIN
1i00,6.34,D16,general,P04818,THYMIDYLATE SYNTHASE
1w9v,6.34,5-mer,refined,Q873X9,CHITINASE
4lkm,6.34,8-mer,general,P53350,SERINE/THREONINE-PROTEIN KINASE PLK1
5ewz,6.34,11-mer,general,P63104,14-3-3 PROTEIN ZETA/DELTA
6bin,6.34,13-mer,general,P01903,"HLA CLASS II HISTOCOMPATIBILITY ANTIGEN, DR ALPHA CHAIN"
1mik,6.35,11-mer,general,P05092,PEPTIDYL-PROLYL CIS-TRANS ISOMERASE
1qwf,6.35,12-mer,general,P00525,TYROSINE-PROTEIN KINASE
2qpj,6.35,I20,general,P08473,NEPRILYSIN
3ckp,6.35,012,refined,P56817,BETA-SECRETASE 1
3fvh,6.35,7-mer,refined,P53350,SERINE/THREONINE-PROTEIN KINASE PLK1
3hik,6.35,6-mer,general,P53350,SERINE/THREONINE-PROTEIN KINASE PLK1
4eo4,6.35,SSA,general,P07236,"THREONINE--TRNA LIGASE, MITOCHONDRIAL"
5a2k,6.35,6-mer,general,P01801,IG LAMBDA-1 CHAIN V REGION S43
1ela,6.36,0Z1,refined,P00772,ELASTASE
3t6b,6.36,5-mer,refined,Q9NY33,DIPEPTIDYL PEPTIDASE 3
3t6j,6.36,5-mer,general,Q9NY33,DIPEPTIDYL PEPTIDASE 3
3wsy,6.36,15-mer,general,Q92673,SORTILIN-RELATED RECEPTOR
4o36,6.36,15-mer,general,P61823,RIBONUCLEASE
1g3f,6.37,9-mer,general,P98170,E3 UBIQUITIN-PROTEIN LIGASE
3ui2,6.37,13-mer,general,O22265,"SIGNAL RECOGNITION PARTICLE 43 KDA PROTEIN, CHLOROP"
4gw1,6.37,12-mer,general,P01834,LIGHT CHAIN
5tln,6.37,BAN,general,P00800,THERMOLYSIN
5vll,6.37,14-mer,general,Q8NBP7,PROPROTEIN CONVERTASE SUBTILISIN/KEXIN TYPE 9
6eab,6.37,J2D,general,O96935,AMINOPEPTIDASE
1qja,6.38,8-mer,general,P29312,14-3-3 PROTEIN ZETA/DELTA
1qjb,6.38,8-mer,general,P29312,14-3-3 PROTEIN ZETA/DELTA
1ukh,6.38,11-mer,general,P45983,MITOGEN-ACTIVATED PROTEIN KINASE
2er0,6.38,8-mer,general,P11838,ENDOTHIAPEPSIN
2hkf,6.38,9-mer,refined,Q16790,CARBONIC ANHYDRASE
2q2c,6.38,HIS,general,D0VWX8,ARTJ
3hau,6.38,2NC,general,P03369,HIV-1 PROTEASE
4u6x,6.38,15-mer,general,P01892,"HLA CLASS I HISTOCOMPATIBILITY ANTIGEN, A-2 ALPHA CHAIN"
6m8y,6.38,4-mer,general,P42790,SEDOLISIN
3v7d,6.39,19-mer,general,P52286,SUPPRESSOR OF KINETOCHORE PROTEIN 1
10gs,6.4,VWW,refined,P09211,GLUTATHIONE S-TRANSFERASE
1a07,6.4,4-mer,general,P12931,TYROSINE-PROTEIN KINASE
1a1b,6.4,3-mer,general,P12931,TYROSINE-PROTEIN KINASE
1a1c,6.4,3-mer,general,P12931,TYROSINE-PROTEIN KINASE
1fq4,6.4,2Y2,general,P07267,SACCHAROPEPSIN
1jrs,6.4,3-mer,general,P00760,TRYPSIN
1nzv,6.4,8-mer,general,P00524,PP60 V-SRC TYROSINE KINASE TRANSFORMING PROTEIN
1t2v,6.4,16-mer,general,P38398,BREAST CANCER TYPE 1 SUSCEPTIBILITY PROTEIN
1upk,6.4,12-mer,general,Q9Y376,MO25 PROTEIN
1usk,6.4,LEU,refined,P04816,LEUCINE-SPECIFIC BINDING PROTEIN
2n9x,6.4,17-mer,general,Q9GZQ8,LIGHT CHAIN
2qqs,6.4,10-mer,general,O75164,LYSINE-SPECIFIC DEMETHYLASE 4A
3ll8,6.4,11-mer,general,P24588,AKAP79 PEPTIDE
3szm,6.4,10-mer,general,Q8NEM0,MICROCEPHALIN
4jj7,6.4,6-mer,general,Q14790,CASPASE-8
4o3u,6.4,15-mer,general,P14210,HEPATOCYTE GROWTH FACTOR
4qnu,6.4,GEK,general,A1AC32,TRNA (MO5U34)-METHYLTRANSFERASE
4whl,6.4,5-mer,general,P53350,SERINE/THREONINE-PROTEIN KINASE PLK1
4x1r,6.4,10-mer,general,P00749,PLASMINOGEN
4yv9,6.4,11-mer,general,A0A0J9,POLYMERASE BASIC PROTEIN 2
5e0l,6.4,14-mer,general,Q24117,LIGHT CHAIN
6fel,6.4,8-mer,general,P61981,14-3-3 PROTEIN GAMMA
2qki,6.41,13-mer,general,P01024,COMPLEMENT C3
2xxn,6.41,15-mer,general,Q93009,UBIQUITIN
2xxw,6.41,GLU,general,P42260,"GLUTAMATE RECEPTOR, IONOTROPIC KAINATE 2"
2xxx,6.41,GLU,refined,P42260,"GLUTAMATE RECEPTOR, IONOTROPIC KAINATE 2"
3mxy,6.41,9-mer,general,P62993,GROWTH FACTOR RECEPTOR-BOUND PROTEIN 2
4o2f,6.41,8-mer,general,P30475,"HLA CLASS I HISTOCOMPATIBILITY ANTIGEN, B-39 ALPHA"
5cvd,6.41,9-mer,general,Q9BV86,N-TERMINAL XAA-PRO-LYS N-METHYLTRANSFERASE 1
5dxe,6.41,13-mer,general,P03372,ESTROGEN RECEPTOR
6ar2,6.41,10-mer,general,Q14BN4,SARCOLEMMAL MEMBRANE-ASSOCIATED PROTEIN
1r17,6.42,16-mer,general,Q9KI13,FIBRINOGEN-BINDING PROTEIN SDRG
1thl,6.42,0DB,general,P00800,THERMOLYSIN
2y36,6.42,12-mer,general,------,ANTI-NP MURINE GERMLINE MONOCLONAL ANTIBODY BBE6.12
4x1n,6.42,10-mer,general,P00749,PLASMINOGEN
5ugg,6.42,89M,general,P00747,PLASMINOGEN
5x62,6.42,SAH,refined,P53934,CARNOSINE N-METHYLTRANSFERASE
2cia,6.43,11-mer,general,O43639,CYTOPLASMIC PROTEIN NCK2
2fqo,6.43,HYI,refined,O34667,S-RIBOSYLHOMOCYSTEINE LYASE
3ask,6.43,13-mer,general,Q96T88,E3 UBIQUITIN-PROTEIN LIGASE
5yy4,6.43,9-mer,general,P51681,SCFV 4B08
1j4q,6.44,13-mer,general,P22216,PROTEIN KINASE SPK1
2m0u,6.44,5-mer,general,O14745,NA(+)/H(+) EXCHANGE REGULATORY COFACTOR NHE-RF1
3zmq,6.44,10-mer,general,P18031,"PROTEIN-TYROSINE PHOSPHATASE, NON-RECEPTOR TYPE 1"
4fmu,6.44,0UM,general,Q9BYW2,HISTONE-LYSINE N-METHYLTRANSFERASE SETD2
4jfx,6.44,12-mer,general,------,LIGHT CHAIN
4os6,6.44,14-mer,general,P00749,PLASMINOGEN
4q3u,6.44,NNH,refined,Q6WVP6,ARGINASE
5wbl,6.44,16-mer,general,Q93YQ1,REGULATORY-ASSOCIATED PROTEIN OF TOR 1
3d32,6.45,12-mer,general,O95166,GAMMA-AMINOBUTYRIC ACID RECEPTOR-ASSOCIATED PROTEIN
3qw5,6.45,5-mer,refined,A5HZZ9,BOTULINUM NEUROTOXIN A
2ohv,6.46,NHL,general,Q9A1B7,GLUTAMATE RACEMASE
4hyb,6.46,11-mer,general,P0A6Y8,CHAPERONE PROTEIN DNAK
4ymh,6.46,SAH,refined,Q9HGR1,PUTATIVE SAM-DEPENDENT O-METHYLTRANFERASE
5efj,6.46,4-mer,refined,A7YT55,HDAC6
1aqj,6.47,SFG,general,P14385,ADENINE-N6-DNA-METHYLTRANSFERASE TAQI
1bxl,6.47,16-mer,general,Q07817,BCL-2-LIKE PROTEIN 1
1o9k,6.47,18-mer,general,P06400,RETINOBLASTOMA-ASSOCIATED PROTEIN
3cm2,6.47,X23,refined,P98170,E3 UBIQUITIN-PROTEIN LIGASE
4psx,6.47,15-mer,general,Q12341,HISTONE ACETYLTRANSFERASE TYPE B CATALYTIC SUBUNIT
4zhl,6.47,10-mer,general,P00749,PLASMINOGEN
5c11,6.47,10-mer,general,P29375,LYSINE-SPECIFIC DEMETHYLASE 5A
2nqg,6.48,NQG,general,P97571,"CALPAIN-1, CATALYTIC SUBUNIT"
3ieo,6.48,AMJ,general,P00918,CARBONIC ANHYDRASE
4e67,6.48,8-mer,refined,P53350,SERINE/THREONINE-PROTEIN KINASE PLK1
4q3t,6.48,HAR,refined,Q6WVP6,ARGINASE
5wgq,6.48,13-mer,general,P03372,ESTROGEN RECEPTOR
5yyf,6.48,7-mer,refined,P42568,PROTEIN AF-9
1s4d,6.49,SAH,general,P21631,UROPORPHYRIN-III C-METHYLTRANSFERASE
1x11,6.49,14-mer,general,Q02410,X11
3bft,6.49,S2P,refined,P19491,GLUTAMATE RECEPTOR 2
3bum,6.49,13-mer,general,O43597,PORTEIN SPROUTY HOMOLOG 2
3wut,6.49,14-mer,general,Q53EZ4,CENTROSOMAL PROTEIN OF 55 KDA
4eoy,6.49,8-mer,general,Q8IJK2,LIGHT CHAIN
4v11,6.49,10-mer,general,P21579,SYNAPTOTAGMIN-1
4z68,6.49,12-mer,general,Q9H2K2,TANKYRASE-2
5nw2,6.49,9B8,refined,Q15370,TRANSCRIPTION ELONGATION FACTOR B POLYPEPTIDE 2
5nxq,6.49,19-mer,general,Q01454,DNA POLYMERASE ALPHA-BINDING PROTEIN
5xhz,6.49,11-mer,general,Q8R550,SH3 DOMAIN-CONTAINING KINASE-BINDING PROTEIN 1
6fky,6.49,8-mer,general,Q6DHI5,NAD-DEPENDENT PROTEIN DEACYLASE SIRTUIN-5
4oc0,6.5,2R7,refined,Q04609,GLUTAMATE CARBOXYPEPTIDASE 2
1vwf,6.51,9-mer,general,P22629,STREPTAVIDIN
2jkt,6.51,11-mer,general,P17427,AP-2 COMPLEX SUBUNIT ALPHA-2
3gds,6.51,10-mer,general,P0AEE3,PROTEASE DEGS
3r93,6.51,15-mer,general,Q99549,M-PHASE PHOSPHOPROTEIN 8
5j31,6.51,10-mer,general,P63104,14-3-3 PROTEIN ZETA/DELTA
6bix,6.51,13-mer,general,P01903,"HLA CLASS II HISTOCOMPATIBILITY ANTIGEN, DR ALPHA CHAIN"
1h28,6.52,11-mer,general,P24941,CELL DIVISION PROTEIN KINASE 2
1j80,6.52,15-mer,general,P61823,RIBONUCLEASE
1k3q,6.52,13-mer,general,P22216,PROTEIN KINASE SPK1
1m21,6.52,4-mer,general,Q8RJN5,PEPTIDE AMIDASE
2fx8,6.52,12-mer,general,P05880,FAB 4E10 HEAVY CHAIN
2jql,6.52,10-mer,general,P39009,DNA DAMAGE RESPONSE PROTEIN KINASE DUN1
2pfy,6.52,PCA,general,Q7VXB1,PUTATIVE EXPORTED PROTEIN
2rc8,6.52,DSN,general,Q9R1M7,GLUTAMATE [NMDA] RECEPTOR SUBUNIT 3A
2w0p,6.52,15-mer,general,P21333,FILAMIN-A
2w73,6.52,17-mer,general,P62158,CALMODULIN
3g2v,6.52,13-mer,general,Q9UJY5,ADP-RIBOSYLATION FACTOR-BINDING PROTEIN GGA1
3rwf,6.52,9-mer,general,Q9GJ77,MAJOR HISTOCOMPATIBILITY COMPLEX CLASS I
4aig,6.52,FLX,general,P34179,ADAMALYSIN II
4ezo,6.52,15-mer,general,P0A6Y8,CHAPERONE PROTEIN DNAK
4tzn,6.52,16-mer,general,Q95XC8,PROTEIN HTP-2
4tzq,6.52,17-mer,general,Q20305,PROTEIN HTP-1
5est,6.52,0P2,general,P00772,ELASTASE
5nw0,6.52,9BK,refined,Q15370,TRANSCRIPTION ELONGATION FACTOR B POLYPEPTIDE 2
5zia,6.52,9-mer,general,------,HEAVY CHAIN OF CBTAU-24.1 ANTIBODY
6axk,6.52,14-mer,general,------,FAB311 HEAVY CHAIN
6biv,6.52,13-mer,general,P01903,"HLA CLASS II HISTOCOMPATIBILITY ANTIGEN, DR ALPHA CHAIN"
6fkp,6.52,10-mer,general,Q9UIF9,BROMODOMAIN ADJACENT TO ZINC FINGER DOMAIN PROTEIN 2A
5a0e,6.53,11-mer,general,P30405,PEPTIDYL-PROLYL CIS-TRANS ISOMERASE
1hvy,6.54,D16,general,P04818,THYMIDYLATE SYNTHASE
2h21,6.54,SAM,refined,Q43088,"RIBULOSE-1,5 BISPHOSPHATE CARBOXYLASE/OXYGENASE"
2zns,6.54,GLU,general,P39086,"GLUTAMATE RECEPTOR, IONOTROPIC KAINATE 1"
3fuz,6.54,GLU,refined,P39086,"GLUTAMATE RECEPTOR, IONOTROPIC KAINATE 1"
3mxc,6.54,9-mer,general,P62993,GROWTH FACTOR RECEPTOR-BOUND PROTEIN 2
3sr4,6.54,TT8,refined,Q8TEK3,"HISTONE-LYSINE N-METHYLTRANSFERASE, H3 LYSINE-79 SPECIFIC"
4p0b,6.54,10-mer,general,Q96EP0,E3 UBIQUITIN-PROTEIN LIGASE
4u90,6.54,10-mer,general,Q03555,GEPHYRIN
4uu8,6.54,9-mer,general,Q6DHI5,NAD-DEPENDENT PROTEIN DEACYLASE SIRTUIN-5
4w9k,6.54,3JO,refined,Q15370,TRANSCRIPTION ELONGATION FACTOR B POLYPEPTIDE 2
5cfa,6.54,15-mer,general,Q14U76,BONE SIALOPROTEIN-BINDING PROTEIN
1dhj,6.55,MTX,refined,P0ABQ4,DIHYDROFOLATE REDUCTASE
1q4k,6.55,6-mer,general,P53350,SERINE/THREONINE-PROTEIN KINASE PLK1
1umw,6.55,7-mer,general,P53350,SERINE/THREONINE-PROTEIN KINASE PLK1
2i3v,6.55,GLU,general,P19491,GLUTAMATE RECEPTOR 2
2xxr,6.55,GLU,refined,P42260,"GLUTAMATE RECEPTOR, IONOTROPIC KAINATE 2"
4x2s,6.55,ASP,general,O59010,425AA LONG HYPOTHETICAL PROTON GLUTAMATE SYMPORT
5hyx,6.55,13-mer,general,C0LGR3,PROBABLE LRR RECEPTOR-LIKE SERINE/THREONINE-PROTEIN KINASE
5twh,6.55,17-mer,general,Q9H8S9,MOB KINASE ACTIVATOR 1A
6ea2,6.55,J1G,general,O96935,AMINOPEPTIDASE
2khh,6.56,9-mer,general,Q99257,MRNA EXPORT FACTOR MEX67
6df1,6.56,3-mer,general,------,ANTI-PHOSPHOTYROSINE ANTIBODY 4G10-4D5 HEAVY CHAIN
1sld,6.57,6-mer,refined,P22629,STREPTAVIDIN
1ujk,6.57,12-mer,general,Q9UJY5,ADP-RIBOSYLATION FACTOR-BINDING PROTEIN GGA1
1wva,6.57,S2C,general,P05089,ARGINASE-1
1zub,6.57,11-mer,general,Q9JIR4,REGULATING SYNAPTIC MEMBRANE EXOCYTOSIS PROTEIN
2cv3,6.57,11-mer,general,P00772,ELASTASE
2lbm,6.57,15-mer,general,P46100,TRANSCRIPTIONAL REGULATOR
2r9b,6.57,8-mer,general,P46925,PLASMEPSIN-2
3cm7,6.57,X22,general,P98170,E3 UBIQUITIN-PROTEIN LIGASE
3ove,6.57,5-mer,refined,P62993,GROWTH FACTOR RECEPTOR-BOUND PROTEIN 2
3qox,6.57,SAH,refined,Q8TEK3,"HISTONE-LYSINE N-METHYLTRANSFERASE, H3 LYSINE-79 SPECIFIC"
5er2,6.57,0EK,refined,P11838,ENDOTHIAPEPSIN
5lpr,6.57,5-mer,general,P00778,ALPHA-LYTIC PROTEASE
5nwk,6.57,5-mer,general,Q5KTN5,14-3-3 C-1 PROTEIN
6biz,6.57,15-mer,general,P01903,"HLA CLASS II HISTOCOMPATIBILITY ANTIGEN, DR ALPHA CHAIN"
1b58,6.59,3-mer,refined,P06202,OLIGO-PEPTIDE BINDING PROTEIN
1c2t,6.59,NHS,general,P08179,GLYCINAMIDE RIBONUCLEOTIDE TRANSFORMYLASE
1c3e,6.59,NHR,general,P08179,GLYCINAMIDE RIBONUCLEOTIDE TRANSFORMYLASE
1fiv,6.59,5-mer,refined,P16088,FIV PROTEASE
1mq1,6.59,12-mer,general,P04271,"S-100 PROTEIN, BETA CHAIN"
1qr3,6.59,8-mer,general,P00772,ELASTASE
2v7d,6.59,10-mer,general,P63103,14-3-3 PROTEIN ZETA/DELTA
2xzq,6.59,12-mer,general,------,ANTI-NP MURINE GERMLINE MONOCLONAL ANTIBODY BBE6.12
3tl0,6.59,10-mer,general,Q06124,"TYROSINE-PROTEIN PHOSPHATASE, NON-RECEPTOR TYPE 11"
3uvn,6.59,11-mer,general,P61964,WD REPEAT-CONTAINING PROTEIN 5
6ea1,6.59,J0Y,general,O96935,AMINOPEPTIDASE
1d8e,6.6,6-mer,general,Q04631,FARNESYLTRANSFERASE
1gwr,6.6,12-mer,general,P03372,ESTROGEN RECEPTOR
1zpc,6.6,716,general,P03951,COAGULATION FACTOR XI
3dln,6.6,GLU,refined,P19492,GLUTAMATE RECEPTOR 3
3eyl,6.6,SMK,general,P98170,E3 UBIQUITIN-PROTEIN LIGASE
3jzp,6.6,12-mer,general,O15151,PROTEIN MDM4
4h75,6.6,8-mer,refined,Q9Y657,SPINDLIN-1
4oc1,6.6,2QS,refined,Q04609,GLUTAMATE CARBOXYPEPTIDASE 2
5igq,6.6,11-mer,general,Q8NHY2,E3 UBIQUITIN-PROTEIN LIGASE
5j19,6.6,15-mer,general,P53350,SERINE/THREONINE-PROTEIN KINASE PLK1
5nw1,6.6,9BH,refined,Q15370,TRANSCRIPTION ELONGATION FACTOR B POLYPEPTIDE 2
[truncated: 916 more rows]
